# Supplementary material for: 6,6,9a-Trimethyl-5,5a,6,7,8,9,9a,9b-octa­hydro­naphtho[1,2-c]furan-1(3H)-one
Source: Acta Crystallogr Sect E Struct Rep Online. 2008 Mar 29;64(Pt 4):o738. doi: 10.1107/S1600536808007460 (PMC2960948; doi:10.1107/S1600536808007460)
Supplement: Supplementary file 1 [file e-64-0o738-sup1.cif]

##############################################################################
###                                                                        ###
###        Electronic paper (Acta Crystallographica Section E)             ###
###                                                                        ###
##############################################################################
#                                                                            #
# This CIF contains the data in a paper accepted for publication in Acta     #
# Crystallographica Section E. It conforms to the requirements of Notes      #
# for Authors for Section E, and has been peer reviewed under the auspices   #
# of the IUCr Commission on Journals.                                        #
#                                                                            #
# Full details of the Crystallographic Information File format               #
# are given in the paper "The Crystallographic Information File (CIF):       #
# a New Standard Archive File for Crystallography" by S. R. Hall, F. H.      #
# Allen and I. D. Brown [Acta Cryst. (1991), A47, 655-685].                  #
#                                                                            #
# The current version of the core CIF dictionary is obtainable from          #
# ftp://ftp.iucr.org/pub/cif_core.dic. The current version number is 2.4.    #
#                                                                            #
# Software is freely available for graphical display of the structure(s) in  #
# this CIF.  For information consult the CIF home page http://www.iucr.org/  #
# cif/home.html                                                              #
#                                                                            #
# This file may be used for bona fide research purposes within the           #
# scientific community so long as proper attribution is given to the journal # 
# article from which it was obtained.                                        #
#                                                                            #
##############################################################################
                                             
data_global
_audit_creation_method     'WinGX routine CIF_UPDATE'
_audit_conform_dict_name     cif_core.dic
_audit_conform_dict_version     2.3
_journal_date_recd_electronic     2008-03-04
_journal_date_accepted     2008-03-18
_journal_name_full     'Acta Crystallographica, Section E'
_journal_year     2008
_journal_volume     64
_journal_issue      4
_journal_page_first     o738
_journal_page_last     o738
_journal_paper_category     QO
_journal_coeditor_code     NC2094
_publ_contact_author_name     'Brito, Iv\'an'
_publ_contact_author_address
;
Departamento de Qu\'imica
Facultad de Ciencias B\'asicas
Universidad de Antofagasta
Casilla 170
Antofagasta Chile
;
_publ_contact_author_email     ivanbritob@yahoo.com
_publ_contact_author_fax     '56(55)637457'
_publ_contact_author_phone     '56(55)637814'
_publ_section_title
;
6,6,9a-Trimethyl-5,5a,6,7,8,9,9a,9b-octahydronaphtho[1,2-<i>c</i>]furan-
1(3<i>H</i>)-one
;
loop_
    _publ_author_name
    _publ_author_address
    'Brito, Iv\'an'
;
Departamento de Qu\'imica
Facultad de Ciencias B\'asicas
Universidad de Antofagasta
Casilla 170
Antofagasta
Chile
;
    'L\'opez-Rodr\'iguez, Mat\'ias'
;
Instituto de Bio-Org\'anica 'Antonio Gonz\'alez', Universidad de La Laguna,
Astrof\'isico Francisco S\'anchez No. 2, La Laguna, Tenerife, Spain
;
    'Z\'arraga, Miguel'
;
Departamento de Qu\'imica Org\'anica
Facultad de Ciencias Qu\'imicas
Universidad de Concepci\'on
Casilla 160-C
Concepci\'on
Chile
;
    'Paz, Cristian'
;
Departamento de Qu\'imica Org\'anica
Facultad de Ciencias Qu\'imicas
Universidad de Concepci\'on
Casilla 160-C
Concepci\'on
Chile
;
    'P\'erez, Claudia'
;
Laboratorio de Fitoqu\'imica, Facultad de Ciencias Biol\'ogicas,
Universidad de Concepci\'on
y Centro de Investigaci\'on de Ecosistemas de la Patagonia (CIEP),
Bilbao 449
Coyhaique
Chile
;
data_I
_audit_creation_method     'WinGX routine CIF_UPDATE'
_chemical_name_systematic
;
6,6,9a-Trimethyl-5,5a,6,7,8,9,9a,9b-octahydronaphtho[1,2-<i>c</i>]furan-
1(3<i>H</i>)-one
;
_chemical_formula_moiety     'C15 H22 O2'
_chemical_formula_sum     'C15 H22 O2'
_chemical_formula_iupac     'C15 H22 O2'
_chemical_formula_weight     234.33
_symmetry_cell_setting     orthorhombic
_symmetry_space_group_name_H-M     'P 21 21 21'
_symmetry_space_group_name_Hall     'P 2ac 2ab'
loop_
    _symmetry_equiv_pos_as_xyz
    'x, y, z'
    '-x+1/2, -y, z+1/2'
    'x+1/2, -y+1/2, -z'
    '-x, y+1/2, -z+1/2'
_cell_length_a     7.4031(2)
_cell_length_b     7.9250(2)
_cell_length_c     22.9973(8)
_cell_angle_alpha     90
_cell_angle_beta     90
_cell_angle_gamma     90
_cell_volume     1349.24(7)
_cell_formula_units_Z     4
_cell_measurement_reflns_used     4453
_cell_measurement_theta_min     2.7
_cell_measurement_theta_max     27.5
_cell_measurement_temperature     298(2)
_exptl_crystal_description     prism
_exptl_crystal_colour     colourless
_exptl_crystal_size_max     0.14
_exptl_crystal_size_mid     0.12
_exptl_crystal_size_min     0.08
_exptl_crystal_density_diffrn     1.154
_exptl_crystal_density_method     'not measured'
_exptl_crystal_F_000     512
_exptl_absorpt_coefficient_mu     0.074
_exptl_absorpt_correction_type     none
_diffrn_radiation_type     MoK\a
_diffrn_radiation_wavelength     0.71073
_diffrn_radiation_source     'fine-focus sealed tube'
_diffrn_radiation_monochromator     graphite
_diffrn_measurement_device_type     'Nonius KappaCCD area-detector'
_diffrn_measurement_method     '\f scans, and \w scans with \k  offsets'
_diffrn_reflns_number     4453
_diffrn_reflns_av_R_equivalents     0.066
_diffrn_reflns_theta_min     2.72
_diffrn_reflns_theta_max     27.5
_diffrn_reflns_theta_full     25.24
_diffrn_measured_fraction_theta_max     0.987
_diffrn_measured_fraction_theta_full     0.986
_diffrn_reflns_limit_h_min     -9
_diffrn_reflns_limit_h_max     9
_diffrn_reflns_limit_k_min     -10
_diffrn_reflns_limit_k_max     10
_diffrn_reflns_limit_l_min     -29
_diffrn_reflns_limit_l_max     29
_refine_special_details
;
Refinement of <i>F</i>^2^ against ALL reflections. The weighted <i>R</i>-factor
<i>wR</i> and goodness of fit <i>S</i> are based on <i>F</i>^2^, conventional
<i>R</i>-factors <i>R</i> are based on <i>F</i>, with <i>F</i> set to zero for
negative <i>F</i>^2^. The threshold expression of <i>F</i>^2^ >
\s(<i>F</i>^2^) is used only for calculating <i>R</i>-factors(gt) <i>etc</i>.
and is not relevant to the choice of reflections for refinement.
<i>R</i>-factors based on <i>F</i>^2^ are statistically about twice as large
as those based on <i>F</i>, and <i>R</i>- factors based on ALL data will be
even larger.
;
_reflns_number_total     1790
_reflns_number_gt     1645
_reflns_threshold_expression     I>2\s(I)
_refine_ls_structure_factor_coef     Fsqd
_refine_ls_matrix_type     full
_refine_ls_R_factor_gt     0.0614
_refine_ls_wR_factor_ref     0.1668
_refine_ls_goodness_of_fit_ref     1.179
_refine_ls_restrained_S_all     1.179
_refine_ls_number_reflns     1790
_refine_ls_number_parameters     163
_refine_ls_number_restraints     0
_refine_ls_hydrogen_treatment     mixed
_refine_ls_weighting_scheme     calc
_refine_ls_weighting_details
         'calc w=1/[\s^2^(Fo^2^)+(0.0906P)^2^+0.1776P] where P=(Fo^2^+2Fc^2^)/3'
_refine_ls_shift/su_max     0.001
_refine_diff_density_max     0.225
_refine_diff_density_min     -0.19
_refine_ls_extinction_method     none
loop_
    _atom_type_symbol
    _atom_type_description
    _atom_type_scat_dispersion_real
    _atom_type_scat_dispersion_imag
    _atom_type_scat_source
    C C 0.0033 0 'International Tables Vol C Tables 4.2.6.8 and 6.1.1.4'
    H H 0 0 'International Tables Vol C Tables 4.2.6.8 and 6.1.1.4'
    O O 0.0106 0 'International Tables Vol C Tables 4.2.6.8 and 6.1.1.4'
_computing_data_collection     'COLLECT (Nonius, 1998)'
_computing_cell_refinement     'DENZO--SMN (Otwinowski & Minor, 1997)'
_computing_data_reduction     'DENZO--SMN (Otwinowski & Minor, 1997)'
_computing_structure_solution     'SIR97 (Altomare <i>et al.</i>,  1999)'
_computing_structure_refinement     'SHELXL97 (Sheldrick, 2008)'
_computing_molecular_graphics
                  'ORTEP-3 for Windows (Farrugia, 1997) and PLATON (Spek, 2003)'
_computing_publication_material     'WinGX (Farrugia, 1999)'
loop_
    _atom_site_type_symbol
    _atom_site_label
    _atom_site_fract_x
    _atom_site_fract_y
    _atom_site_fract_z
    _atom_site_U_iso_or_equiv
    _atom_site_adp_type
    _atom_site_calc_flag
    _atom_site_refinement_flags
    _atom_site_occupancy
    _atom_site_disorder_assembly
    _atom_site_disorder_group
    O O1 0.8222(4) 0.4735(2) 0.79867(11) 0.0726(8) Uani d . 1 . .
    O O2 0.6477(3) 0.2766(3) 0.76017(10) 0.0656(7) Uani d . 1 . .
    C C1 0.7967(4) 0.3267(3) 0.78912(12) 0.0513(7) Uani d . 1 . .
    C C3 0.6436(5) 0.0949(4) 0.75322(14) 0.0609(8) Uani d . 1 . .
    H H3A 0.6714 0.0632 0.7135 0.077(3) Uiso calc R 1 . .
    H H3B 0.5261 0.0499 0.7635 0.077(3) Uiso calc R 1 . .
    C C3A 0.7862(4) 0.0326(3) 0.79414(10) 0.0427(6) Uani d . 1 . .
    C C4 0.7941(4) -0.1115(3) 0.82241(13) 0.0537(7) Uani d . 1 . .
    H H4 0.712(4) -0.196(4) 0.8180(12) 0.052(8) Uiso d . 1 . .
    C C5 0.9382(5) -0.1455(4) 0.86662(14) 0.0607(8) Uani d . 1 . .
    H H5A 0.9938 -0.2535 0.858 0.077(3) Uiso calc R 1 . .
    H H5B 0.8825 -0.1539 0.9047 0.077(3) Uiso calc R 1 . .
    C C5A 1.0857(4) -0.0101(3) 0.86874(10) 0.0400(5) Uani d . 1 . .
    H H5A1 1.1546 -0.0261 0.8328 0.077(3) Uiso calc R 1 . .
    C C6 1.2257(4) -0.0397(4) 0.91848(12) 0.0533(7) Uani d . 1 . .
    C C7 1.3670(4) 0.1013(5) 0.91648(15) 0.0648(8) Uani d . 1 . .
    H H7A 1.4451 0.0906 0.9501 0.077(3) Uiso calc R 1 . .
    H H7B 1.4411 0.086 0.8821 0.077(3) Uiso calc R 1 . .
    C C8 1.2894(5) 0.2776(5) 0.91553(17) 0.0701(9) Uani d . 1 . .
    H H8A 1.3868 0.3592 0.9131 0.077(3) Uiso calc R 1 . .
    H H8B 1.2234 0.2982 0.9513 0.077(3) Uiso calc R 1 . .
    C C9 1.1637(4) 0.2991(4) 0.86386(14) 0.0573(7) Uani d . 1 . .
    H H9A 1.2326 0.2857 0.8283 0.077(3) Uiso calc R 1 . .
    H H9B 1.1148 0.4126 0.8642 0.077(3) Uiso calc R 1 . .
    C C9A 1.0067(3) 0.1719(3) 0.86379(10) 0.0383(5) Uani d . 1 . .
    C C9B 0.9142(3) 0.1759(3) 0.80383(10) 0.0391(5) Uani d . 1 . .
    H H9B1 1.009 0.1684 0.7742 0.077(3) Uiso calc R 1 . .
    C C10 0.8694(4) 0.2156(4) 0.91074(12) 0.0587(8) Uani d . 1 . .
    H H10A 0.9297 0.2262 0.9475 0.100(5) Uiso calc R 1 . .
    H H10B 0.7804 0.1278 0.9131 0.100(5) Uiso calc R 1 . .
    H H10C 0.8114 0.3204 0.9012 0.100(5) Uiso calc R 1 . .
    C C11 1.1446(6) -0.0480(6) 0.97981(13) 0.0809(11) Uani d . 1 . .
    H H11A 1.0476 -0.1284 0.9804 0.100(5) Uiso calc R 1 . .
    H H11B 1.0992 0.0612 0.9905 0.100(5) Uiso calc R 1 . .
    H H11C 1.2361 -0.0819 1.007 0.100(5) Uiso calc R 1 . .
    C C12 1.3245(6) -0.2074(5) 0.90694(18) 0.0871(12) Uani d . 1 . .
    H H12A 1.4199 -0.2213 0.9348 0.100(5) Uiso calc R 1 . .
    H H12B 1.3744 -0.2062 0.8684 0.100(5) Uiso calc R 1 . .
    H H12C 1.2406 -0.2993 0.9104 0.100(5) Uiso calc R 1 . .
loop_
    _atom_site_aniso_label
    _atom_site_aniso_U_11
    _atom_site_aniso_U_22
    _atom_site_aniso_U_33
    _atom_site_aniso_U_12
    _atom_site_aniso_U_13
    _atom_site_aniso_U_23
    O1 0.0919(18) 0.0321(10) 0.0938(17) 0.0012(11) -0.0179(15) -0.0003(9)
    O2 0.0735(13) 0.0419(11) 0.0814(14) 0.0128(10) -0.0286(13) -0.0048(9)
    C1 0.0645(17) 0.0336(13) 0.0558(15) 0.0033(13) -0.0039(14) -0.0002(10)
    C3 0.0734(19) 0.0432(15) 0.0660(18) 0.0044(14) -0.0219(17) -0.0077(12)
    C3A 0.0499(14) 0.0330(12) 0.0450(13) 0.0001(11) -0.0071(12) -0.0062(9)
    C4 0.0597(17) 0.0348(12) 0.0667(17) -0.0153(12) -0.0151(15) -0.0006(12)
    C5 0.0749(19) 0.0385(14) 0.0686(18) -0.0126(14) -0.0193(17) 0.0144(12)
    C5A 0.0446(12) 0.0372(12) 0.0384(11) -0.0012(11) -0.0037(10) 0.0012(9)
    C6 0.0537(15) 0.0590(16) 0.0473(14) 0.0056(14) -0.0096(13) 0.0042(12)
    C7 0.0441(15) 0.091(2) 0.0595(17) -0.0051(16) -0.0102(15) -0.0033(16)
    C8 0.0543(16) 0.072(2) 0.084(2) -0.0206(16) -0.0167(17) -0.0073(17)
    C9 0.0545(16) 0.0464(15) 0.0709(17) -0.0171(14) -0.0049(15) 0.0000(13)
    C9A 0.0395(11) 0.0348(11) 0.0405(11) -0.0083(10) 0.0023(10) -0.0025(9)
    C9B 0.0453(12) 0.0311(11) 0.0410(11) -0.0017(11) 0.0025(10) -0.0006(9)
    C10 0.0536(15) 0.075(2) 0.0476(15) 0.0070(15) 0.0044(13) -0.0152(14)
    C11 0.084(2) 0.112(3) 0.0464(16) -0.013(3) -0.0105(17) 0.0190(17)
    C12 0.094(3) 0.079(2) 0.088(3) 0.029(2) -0.040(2) -0.0022(19)
_geom_special_details
;
All e.s.d.'s (except the e.s.d. in the dihedral angle between two l.s. planes)
are estimated using the full covariance matrix. The cell e.s.d.'s are taken
into account individually in the estimation of e.s.d.'s in distances, angles
and torsion angles; correlations between e.s.d.'s in cell parameters are only
used when they are defined by crystal symmetry. An approximate (isotropic)
treatment of cell e.s.d.'s is used for estimating e.s.d.'s involving l.s.
planes.
;
loop_
    _geom_bond_atom_site_label_1
    _geom_bond_atom_site_label_2
    _geom_bond_site_symmetry_2
    _geom_bond_distance
    _geom_bond_publ_flag
    O1 C1 . 1.199(3) ?
    O2 C1 . 1.348(4) ?
    O2 C3 . 1.449(4) ?
    C1 C9B . 1.516(3) ?
    C3 C3A . 1.498(4) ?
    C3 H3A . 0.97 ?
    C3 H3B . 0.97 ?
    C3A C4 . 1.315(4) ?
    C3A C9B . 1.496(3) ?
    C4 C5 . 1.498(4) ?
    C4 H4 . 0.91(3) ?
    C5 C5A . 1.532(4) ?
    C5 H5A . 0.97 ?
    C5 H5B . 0.97 ?
    C5A C9A . 1.560(3) ?
    C5A C6 . 1.561(3) ?
    C5A H5A1 . 0.98 ?
    C6 C7 . 1.531(4) ?
    C6 C11 . 1.534(4) ?
    C6 C12 . 1.540(5) ?
    C7 C8 . 1.511(5) ?
    C7 H7A . 0.97 ?
    C7 H7B . 0.97 ?
    C8 C9 . 1.519(5) ?
    C8 H8A . 0.97 ?
    C8 H8B . 0.97 ?
    C9 C9A . 1.538(3) ?
    C9 H9A . 0.97 ?
    C9 H9B . 0.97 ?
    C9A C10 . 1.523(4) ?
    C9A C9B . 1.540(3) ?
    C9B H9B1 . 0.98 ?
    C10 H10A . 0.96 ?
    C10 H10B . 0.96 ?
    C10 H10C . 0.96 ?
    C11 H11A . 0.96 ?
    C11 H11B . 0.96 ?
    C11 H11C . 0.96 ?
    C12 H12A . 0.96 ?
    C12 H12B . 0.96 ?
    C12 H12C . 0.96 ?
loop_
    _geom_angle_atom_site_label_1
    _geom_angle_atom_site_label_2
    _geom_angle_atom_site_label_3
    _geom_angle_site_symmetry_1
    _geom_angle_site_symmetry_3
    _geom_angle
    _geom_angle_publ_flag
    C1 O2 C3 . . 111.4(2) ?
    O1 C1 O2 . . 120.4(3) ?
    O1 C1 C9B . . 129.3(3) ?
    O2 C1 C9B . . 110.3(2) ?
    O2 C3 C3A . . 104.1(2) ?
    O2 C3 H3A . . 110.9 ?
    C3A C3 H3A . . 110.9 ?
    O2 C3 H3B . . 110.9 ?
    C3A C3 H3B . . 110.9 ?
    H3A C3 H3B . . 108.9 ?
    C4 C3A C9B . . 123.9(2) ?
    C4 C3A C3 . . 128.9(3) ?
    C9B C3A C3 . . 106.8(2) ?
    C3A C4 C5 . . 121.6(2) ?
    C3A C4 H4 . . 123.5(19) ?
    C5 C4 H4 . . 114.9(19) ?
    C4 C5 C5A . . 113.8(2) ?
    C4 C5 H5A . . 108.8 ?
    C5A C5 H5A . . 108.8 ?
    C4 C5 H5B . . 108.8 ?
    C5A C5 H5B . . 108.8 ?
    H5A C5 H5B . . 107.7 ?
    C5 C5A C9A . . 112.2(2) ?
    C5 C5A C6 . . 113.0(2) ?
    C9A C5A C6 . . 116.2(2) ?
    C5 C5A H5A1 . . 104.7 ?
    C9A C5A H5A1 . . 104.7 ?
    C6 C5A H5A1 . . 104.7 ?
    C7 C6 C11 . . 109.1(3) ?
    C7 C6 C12 . . 107.5(3) ?
    C11 C6 C12 . . 107.9(3) ?
    C7 C6 C5A . . 108.8(2) ?
    C11 C6 C5A . . 114.8(3) ?
    C12 C6 C5A . . 108.6(2) ?
    C8 C7 C6 . . 114.5(2) ?
    C8 C7 H7A . . 108.6 ?
    C6 C7 H7A . . 108.6 ?
    C8 C7 H7B . . 108.6 ?
    C6 C7 H7B . . 108.6 ?
    H7A C7 H7B . . 107.6 ?
    C7 C8 C9 . . 110.4(3) ?
    C7 C8 H8A . . 109.6 ?
    C9 C8 H8A . . 109.6 ?
    C7 C8 H8B . . 109.6 ?
    C9 C8 H8B . . 109.6 ?
    H8A C8 H8B . . 108.1 ?
    C8 C9 C9A . . 113.0(2) ?
    C8 C9 H9A . . 109 ?
    C9A C9 H9A . . 109 ?
    C8 C9 H9B . . 109 ?
    C9A C9 H9B . . 109 ?
    H9A C9 H9B . . 107.8 ?
    C10 C9A C9 . . 110.8(2) ?
    C10 C9A C9B . . 109.5(2) ?
    C9 C9A C9B . . 108.9(2) ?
    C10 C9A C5A . . 114.1(2) ?
    C9 C9A C5A . . 108.8(2) ?
    C9B C9A C5A . . 104.53(18) ?
    C3A C9B C1 . . 101.6(2) ?
    C3A C9B C9A . . 113.53(19) ?
    C1 C9B C9A . . 118.1(2) ?
    C3A C9B H9B1 . . 107.7 ?
    C1 C9B H9B1 . . 107.7 ?
    C9A C9B H9B1 . . 107.7 ?
    C9A C10 H10A . . 109.5 ?
    C9A C10 H10B . . 109.5 ?
    H10A C10 H10B . . 109.5 ?
    C9A C10 H10C . . 109.5 ?
    H10A C10 H10C . . 109.5 ?
    H10B C10 H10C . . 109.5 ?
    C6 C11 H11A . . 109.5 ?
    C6 C11 H11B . . 109.5 ?
    H11A C11 H11B . . 109.5 ?
    C6 C11 H11C . . 109.5 ?
    H11A C11 H11C . . 109.5 ?
    H11B C11 H11C . . 109.5 ?
    C6 C12 H12A . . 109.5 ?
    C6 C12 H12B . . 109.5 ?
    H12A C12 H12B . . 109.5 ?
    C6 C12 H12C . . 109.5 ?
    H12A C12 H12C . . 109.5 ?
    H12B C12 H12C . . 109.5 ?
loop_
    _geom_torsion_atom_site_label_1
    _geom_torsion_atom_site_label_2
    _geom_torsion_atom_site_label_3
    _geom_torsion_atom_site_label_4
    _geom_torsion_site_symmetry_1
    _geom_torsion_site_symmetry_2
    _geom_torsion_site_symmetry_3
    _geom_torsion_site_symmetry_4
    _geom_torsion
    _geom_torsion_publ_flag
    C3 O2 C1 O1 . . . . 179.8(3) ?
    C3 O2 C1 C9B . . . . 1.3(3) ?
    C1 O2 C3 C3A . . . . 13.5(4) ?
    O2 C3 C3A C4 . . . . 150.1(3) ?
    O2 C3 C3A C9B . . . . -23.0(3) ?
    C9B C3A C4 C5 . . . . -1.5(5) ?
    C3 C3A C4 C5 . . . . -173.5(3) ?
    C3A C4 C5 C5A . . . . -8.2(4) ?
    C4 C5 C5A C9A . . . . 41.4(3) ?
    C4 C5 C5A C6 . . . . 175.2(3) ?
    C5 C5A C6 C7 . . . . 179.6(3) ?
    C9A C5A C6 C7 . . . . -48.5(3) ?
    C5 C5A C6 C11 . . . . -57.9(4) ?
    C9A C5A C6 C11 . . . . 74.0(3) ?
    C5 C5A C6 C12 . . . . 63.0(3) ?
    C9A C5A C6 C12 . . . . -165.2(3) ?
    C11 C6 C7 C8 . . . . -74.4(3) ?
    C12 C6 C7 C8 . . . . 168.9(3) ?
    C5A C6 C7 C8 . . . . 51.5(3) ?
    C6 C7 C8 C9 . . . . -57.5(4) ?
    C7 C8 C9 C9A . . . . 58.3(4) ?
    C8 C9 C9A C10 . . . . 72.5(3) ?
    C8 C9 C9A C9B . . . . -167.1(3) ?
    C8 C9 C9A C5A . . . . -53.7(3) ?
    C5 C5A C9A C10 . . . . 57.9(3) ?
    C6 C5A C9A C10 . . . . -74.3(3) ?
    C5 C5A C9A C9 . . . . -177.8(2) ?
    C6 C5A C9A C9 . . . . 50.0(3) ?
    C5 C5A C9A C9B . . . . -61.6(3) ?
    C6 C5A C9A C9B . . . . 166.2(2) ?
    C4 C3A C9B C1 . . . . -150.4(3) ?
    C3 C3A C9B C1 . . . . 23.0(3) ?
    C4 C3A C9B C9A . . . . -22.6(4) ?
    C3 C3A C9B C9A . . . . 150.9(2) ?
    O1 C1 C9B C3A . . . . 166.3(3) ?
    O2 C1 C9B C3A . . . . -15.4(3) ?
    O1 C1 C9B C9A . . . . 41.4(4) ?
    O2 C1 C9B C9A . . . . -140.3(2) ?
    C10 C9A C9B C3A . . . . -71.3(3) ?
    C9 C9A C9B C3A . . . . 167.5(2) ?
    C5A C9A C9B C3A . . . . 51.4(3) ?
    C10 C9A C9B C1 . . . . 47.6(3) ?
    C9 C9A C9B C1 . . . . -73.7(3) ?
    C5A C9A C9B C1 . . . . 170.2(2) ?
