# Supplementary material for: 6,6,9a-Trimethyl-5,5a,6,7,8,9,9a,9b-octa­hydro­naphtho[1,2-c]furan-1(3H)-one
Source: Acta Crystallogr Sect E Struct Rep Online. 2008 Mar 29;64(Pt 4):o738. doi: 10.1107/S1600536808007460 (PMC2960948; doi:10.1107/S1600536808007460)
Supplement: Supplementary file 2 [file e-64-0o738-Isup2.hkl]

#
# h,k,l, Fc-squared, Fo-squared, sigma(Fo-squared) and status flag
#
data_I
_shelx_title ' ivdrimesep07 (6 o 5??????????????)'
_shelx_refln_list_code          4
_shelx_F_calc_maximum       61.68
_exptl_crystal_F_000       512.00
_reflns_d_resolution_high  0.7697
 
loop_
 _symmetry_equiv_pos_as_xyz
 'x, y, z'
 '-x+1/2, -y, z+1/2'
 'x+1/2, -y+1/2, -z'
 '-x, y+1/2, -z+1/2'
 
_cell_length_a     7.4031
_cell_length_b     7.9250
_cell_length_c    22.9973
_cell_angle_alpha  90.000
_cell_angle_beta   90.000
_cell_angle_gamma  90.000
 
_shelx_F_squared_multiplier     1.000
 
loop_
 _refln_index_h
 _refln_index_k
 _refln_index_l
 _refln_F_squared_calc
 _refln_F_squared_meas
 _refln_F_squared_sigma
 _refln_observed_status
   4   0   0      572.37      568.74      9.29 o
   6   0   0       83.46       86.53      3.03 o
   8   0   0        0.45        6.00      1.33 o
   2   1   0       58.21       55.57      0.81 o
   3   1   0       79.46       87.80      1.27 o
   4   1   0       16.59       17.51      0.57 o
   5   1   0       48.70       45.66      0.98 o
   6   1   0        1.50        2.76      0.53 o
   7   1   0        0.45        4.55      0.87 o
   8   1   0       63.20       62.74      4.30 o
   9   1   0        1.70        2.07      1.00 o
   0   2   0      847.20      853.24     13.23 o
   1   2   0      569.91      559.06      5.57 o
   2   2   0       86.29       96.84      1.16 o
   3   2   0     1146.18     1270.29     12.59 o
   4   2   0       19.32       23.44      0.53 o
   5   2   0        8.00       12.32      0.48 o
   6   2   0       91.01       77.35      1.91 o
   7   2   0        1.75        2.01      0.68 o
   8   2   0        0.26        1.56      1.11 o
   9   2   0        3.82        4.42      1.12 o
   1   3   0     1588.32     1749.53     17.05 o
   2   3   0      409.00      447.29      4.60 o
   3   3   0      408.16      481.44      5.17 o
   4   3   0      129.67      129.11      2.06 o
   5   3   0        9.37        7.24      0.41 o
   6   3   0        6.26        7.07      0.58 o
   7   3   0       16.76       12.77      0.87 o
   8   3   0        6.18        5.76      1.30 o
   9   3   0        6.01        5.50      1.61 o
   0   4   0      616.85      711.51      9.18 o
   1   4   0     1627.20     1935.70     18.73 o
   2   4   0      448.99      495.25      5.04 o
   3   4   0      242.43      229.48      3.16 o
   4   4   0       14.59       12.29      0.45 o
   5   4   0        3.51        3.81      0.39 o
   6   4   0        0.02        1.62      0.45 o
   7   4   0       18.62       20.22      1.18 o
   8   4   0        1.05        3.04      1.28 o
   1   5   0      248.32      294.44      4.35 o
   2   5   0       96.22       97.56      1.61 o
   3   5   0        2.02        2.11      0.21 o
   4   5   0       19.16       21.76      0.59 o
   5   5   0        4.08        8.72      0.48 o
   6   5   0       37.01       35.09      1.61 o
   7   5   0        4.34        4.17      0.78 o
   8   5   0        0.58        0.84      1.08 o
   0   6   0      236.32      219.98      4.30 o
   1   6   0       99.75       93.92      1.76 o
   2   6   0       72.05       80.98      1.79 o
   3   6   0       22.51       18.35      0.74 o
   4   6   0       29.37       30.83      1.11 o
   5   6   0        0.81        0.76      0.35 o
   6   6   0        6.72        6.87      1.21 o
   7   6   0        0.73        0.76      1.00 o
   1   7   0        8.97       13.76      0.61 o
   2   7   0      249.13      258.03      7.86 o
   3   7   0        1.13        1.31      0.63 o
   4   7   0       62.40       60.68      3.39 o
   5   7   0        0.01        1.57      0.90 o
   6   7   0       26.62       31.38      5.07 o
   7   7   0        0.79        2.15      1.21 o
   0   8   0        9.23        7.38      1.60 o
   1   8   0        7.31        8.67      0.75 o
   2   8   0        0.02       -0.29      0.63 o
   3   8   0       27.78       31.84      3.22 o
   4   8   0        6.05        9.91      2.71 o
   5   8   0        0.41       -0.23      1.03 o
   6   8   0        4.46        2.18      1.34 o
   1   9   0        8.04        8.67      1.73 o
   2   9   0       18.26       29.78      6.82 o
   3   9   0       59.41       60.18     13.42 o
   4   9   0       46.88       53.23     14.67 o
   0  10   0        8.85       14.75      4.31 o
   1  10   0       14.28       20.96      5.93 o
   2  10   0        4.57       -2.72      2.72 o
   2   0   1     1304.26     1295.59     14.02 o
   3   0   1       13.35       17.21      0.49 o
   4   0   1       53.02       43.72      0.84 o
   5   0   1      221.14      222.13      3.92 o
   6   0   1        2.62        6.14      0.61 o
   7   0   1      160.06      159.65      5.04 o
   8   0   1        1.82        2.40      0.84 o
   9   0   1        9.72       11.23      1.61 o
   0   1   1     2044.77      224.57      8.01 o
   2   1   1      109.50       95.78      0.80 o
   3   1   1      143.79      134.31      1.15 o
   4   1   1       56.30       54.09      0.67 o
   5   1   1      115.62      117.74      1.47 o
   6   1   1       17.65       16.14      0.51 o
   7   1   1       44.78       42.53      1.12 o
   8   1   1       14.88       18.43      1.17 o
   9   1   1        5.33        5.46      0.85 o
   0   2   1      512.37      501.92      6.49 o
   1   2   1      226.38      234.86      1.80 o
   2   2   1     2533.21     2483.89     15.80 o
   3   2   1     1116.28     1201.83      8.48 o
   4   2   1       17.76       14.51      0.34 o
   5   2   1       51.79       50.88      0.78 o
   6   2   1        1.51        2.50      0.43 o
   7   2   1       32.91       29.09      1.03 o
   8   2   1       41.62       41.59      2.63 o
   9   2   1        1.04        1.05      0.61 o
   0   3   1      623.22      657.26      5.57 o
   1   3   1       36.44       45.96      0.43 o
   2   3   1     2202.92     2404.64     20.87 o
   3   3   1      501.36      541.43      4.00 o
   4   3   1       25.06       29.98      0.50 o
   5   3   1        5.99        8.51      0.32 o
   6   3   1       31.99       32.56      0.67 o
   7   3   1        4.76        3.90      0.39 o
   8   3   1        1.33        2.69      0.77 o
   9   3   1        2.25        2.40      0.70 o
   0   4   1      304.13      277.44      2.57 o
   1   4   1       68.22       76.48      0.71 o
   2   4   1      488.38      542.06      3.59 o
   3   4   1       69.58       66.60      0.81 o
   4   4   1       58.71       51.39      0.65 o
   5   4   1       49.11       44.86      0.79 o
   6   4   1       28.65       23.00      0.65 o
   7   4   1        1.16        1.45      0.31 o
   8   4   1        4.91        4.75      0.71 o
   0   5   1        4.98        6.36      0.23 o
   1   5   1      495.45      533.87      5.86 o
   2   5   1       56.00       53.63      0.80 o
   3   5   1       30.81       29.34      0.44 o
   4   5   1        8.97        8.09      0.26 o
   5   5   1       34.17       39.85      0.80 o
   6   5   1       38.09       34.39      1.17 o
   7   5   1        1.91        2.13      0.57 o
   8   5   1       19.27       18.63      2.23 o
   0   6   1      161.28      156.80      2.38 o
   1   6   1      932.04      937.78      9.99 o
   2   6   1       81.86       89.50      1.46 o
   3   6   1       77.89       73.81      1.32 o
   4   6   1       39.93       39.34      0.85 o
   5   6   1        0.29        1.19      0.21 o
   6   6   1       25.24       26.47      1.72 o
   7   6   1        0.01        0.59      0.74 o
   0   7   1        8.86       10.14      0.32 o
   1   7   1      302.19      302.90      4.57 o
   2   7   1       53.79       49.72      1.15 o
   3   7   1       40.45       36.88      1.10 o
   4   7   1       22.54       27.64      1.24 o
   5   7   1       16.92       18.08      1.43 o
   6   7   1        5.21        6.55      1.02 o
   7   7   1        0.59        3.04      0.87 o
   0   8   1        0.36        1.10      0.35 o
   1   8   1        8.11        6.07      0.42 o
   2   8   1        2.47        1.97      0.46 o
   3   8   1        0.28        0.37      0.45 o
   4   8   1       23.74       23.57      2.73 o
   5   8   1        1.64        0.68      0.76 o
   6   8   1        0.64        2.63      0.84 o
   0   9   1       18.22       20.96      2.32 o
   1   9   1       16.56       15.60      2.68 o
   2   9   1        4.73        8.93      1.87 o
   3   9   1       21.16       21.00      3.61 o
   4   9   1       39.85       41.36      6.52 o
   0  10   1       59.60       66.60     18.18 o
   1  10   1        2.27        4.73      1.50 o
   2  10   1        6.16       -0.64      2.73 o
   2   0   2      399.75      398.87      4.16 o
   3   0   2        0.28        0.51      0.31 o
   4   0   2       12.60       10.28      0.43 o
   5   0   2       23.07       25.36      0.73 o
   6   0   2       27.61       25.68      0.83 o
   7   0   2        0.01        4.23      0.93 o
   8   0   2       16.01       15.92      1.55 o
   9   0   2        3.11        3.28      1.44 o
   2   1   2     1174.08     1231.21      8.58 o
   3   1   2      146.59      140.68      1.18 o
   4   1   2       94.70       92.87      0.96 o
   5   1   2       15.45       13.82      0.40 o
   6   1   2      101.98       94.98      1.41 o
   7   1   2       51.77       55.03      1.61 o
   8   1   2       19.66       20.76      1.40 o
   9   1   2        0.43        1.10      0.62 o
   0   2   2        1.10        1.76      0.24 o
   1   2   2      125.43      140.89      0.97 o
   2   2   2      228.66      290.11      2.01 o
   3   2   2     1087.39     1214.42      8.84 o
   4   2   2       71.97       71.11      0.76 o
   5   2   2       74.75       70.42      0.99 o
   6   2   2      105.30      107.83      1.79 o
   7   2   2       70.07       65.49      1.54 o
   8   2   2        2.67        3.36      0.68 o
   9   2   2        0.33        1.07      0.78 o
   0   3   2      243.20      249.95      2.15 o
   1   3   2      907.38      933.35      6.64 o
   2   3   2      736.61      853.24      5.56 o
   3   3   2      382.47      427.59      3.00 o
   4   3   2        9.30        7.36      0.27 o
   5   3   2        9.44        9.48      0.33 o
   6   3   2       45.15       40.37      0.86 o
   7   3   2        3.41        5.15      0.45 o
   8   3   2        2.72        4.28      0.69 o
   9   3   2        1.90        5.33      1.05 o
   0   4   2       20.47       18.43      0.31 o
   1   4   2      304.62      360.58      2.75 o
   2   4   2        6.85        7.51      0.22 o
   3   4   2        7.52        6.43      0.23 o
   4   4   2       18.96       19.38      0.36 o
   5   4   2      112.72      103.92      1.48 o
   6   4   2       45.41       42.76      0.89 o
   7   4   2        7.64        7.19      0.53 o
   8   4   2        4.93        7.14      0.94 o
   0   5   2        2.85        1.35      0.19 o
   1   5   2      490.81      507.01      4.90 o
   2   5   2      368.65      382.40      3.90 o
   3   5   2       22.74       21.46      0.38 o
   4   5   2        2.09        2.63      0.22 o
   5   5   2       63.66       63.53      1.23 o
   6   5   2       23.21       21.63      0.80 o
   7   5   2        4.54        3.70      0.61 o
   8   5   2        2.16        5.67      1.51 o
   0   6   2       81.46       61.52      1.07 o
   1   6   2       38.38       45.53      0.73 o
   2   6   2       87.23       97.29      1.61 o
   3   6   2       21.69       20.18      0.57 o
   4   6   2       10.97       14.51      0.41 o
   5   6   2        1.54        3.18      0.24 o
   6   6   2        3.59        5.36      0.67 o
   7   6   2        5.16        5.57      0.90 o
   0   7   2       75.68       83.85      1.74 o
   1   7   2      108.18      105.31      1.67 o
   2   7   2      240.88      221.86      4.45 o
   3   7   2       41.11       36.72      0.99 o
   4   7   2       46.69       40.89      1.91 o
   5   7   2       29.32       28.03      2.01 o
   6   7   2        8.01        9.51      1.34 o
   7   7   2        1.53        2.79      0.79 o
   0   8   2        0.69        3.31      0.45 o
   1   8   2        4.48        4.30      0.38 o
   2   8   2        8.81        7.53      0.55 o
   3   8   2        8.44        6.11      0.74 o
   4   8   2        1.77        2.40      0.66 o
   5   8   2        4.05        6.14      0.99 o
   6   8   2        3.75        4.98      0.95 o
   0   9   2        1.08       -0.88      1.51 o
   1   9   2       27.83       30.43      4.95 o
   2   9   2       17.63       19.58      3.29 o
   3   9   2       12.08       14.03      2.44 o
   4   9   2       20.40       23.88      3.89 o
   1  10   2        3.35        6.83      2.39 o
   2   0   3     1875.41     1882.28     20.04 o
   3   0   3       20.72       16.35      0.44 o
   4   0   3      274.20      281.84      3.04 o
   5   0   3      134.69      156.35      2.49 o
   6   0   3       95.40      102.17      2.20 o
   7   0   3       86.42       82.86      2.89 o
   8   0   3       19.73       19.42      2.27 o
   9   0   3        1.08       -0.95      0.95 o
   2   1   3      564.48      557.14      3.63 o
   3   1   3      419.99      438.90      3.23 o
   4   1   3       33.76       32.30      0.51 o
   5   1   3       17.42       16.43      0.44 o
   6   1   3       99.66       90.88      1.47 o
   7   1   3       54.17       50.94      1.55 o
   8   1   3       44.21       40.83      2.37 o
   9   1   3        5.94        5.76      0.91 o
   0   2   3      363.68      409.06      3.85 o
   1   2   3      656.44      731.95      4.90 o
   2   2   3      153.95      152.29      1.23 o
   3   2   3      186.08      201.06      1.54 o
   4   2   3      496.85      471.95      3.74 o
   5   2   3       13.70       15.92      0.40 o
   6   2   3       40.76       39.68      0.80 o
   7   2   3      120.10      104.94      2.23 o
   8   2   3       15.17       12.10      0.95 o
   9   2   3        1.19        3.04      0.84 o
   0   3   3       18.38       23.75      0.35 o
   1   3   3      475.65      541.85      3.59 o
   2   3   3      342.20      394.36      2.70 o
   3   3   3      322.07      328.64      2.30 o
   4   3   3       12.90       16.95      0.34 o
   5   3   3       29.57       28.32      0.48 o
   6   3   3        2.06        1.78      0.30 o
   7   3   3        8.27        7.91      0.48 o
   8   3   3        2.32        1.44      0.65 o
   9   3   3        5.45        7.48      1.39 o
   0   4   3      139.95      181.16      1.59 o
   1   4   3      136.84      147.09      1.10 o
   2   4   3      118.35      140.57      1.29 o
   3   4   3       27.75       29.53      0.39 o
   4   4   3       56.04       50.36      0.64 o
   5   4   3      125.92      130.24      1.76 o
   6   4   3       10.10        7.71      0.38 o
   7   4   3        7.73        7.04      0.50 o
   8   4   3       12.40       14.16      1.77 o
   0   5   3       86.24      101.35      1.28 o
   1   5   3       32.28       36.55      0.49 o
   2   5   3      195.63      211.33      2.24 o
   3   5   3      199.90      204.54      2.20 o
   4   5   3       31.09       26.84      0.52 o
   5   5   3       99.19       87.88      1.61 o
   6   5   3        4.94        4.57      0.35 o
   7   5   3        3.87        4.90      0.74 o
   8   5   3        9.11       12.41      2.23 o
   0   6   3        5.71        6.03      0.24 o
   1   6   3       43.59       43.66      0.60 o
   2   6   3       85.57       80.57      1.38 o
   3   6   3      104.29       90.19      1.38 o
   4   6   3       52.77       52.04      1.05 o
   5   6   3        8.51        6.41      0.32 o
   6   6   3       10.19       10.25      0.73 o
   7   6   3        0.97        2.40      0.72 o
   0   7   3      444.81      463.33      9.75 o
   1   7   3       56.08       52.77      0.92 o
   2   7   3       50.05       52.57      1.25 o
   3   7   3       12.91       16.91      0.63 o
   4   7   3       16.22       17.74      0.99 o
   5   7   3       10.43       14.61      1.49 o
   6   7   3        8.98       10.19      1.27 o
   0   8   3        6.75        7.46      0.74 o
   1   8   3        5.91        6.09      0.45 o
   2   8   3        2.79        2.76      0.36 o
   3   8   3        1.16        1.50      0.48 o
   4   8   3       18.36       22.06      2.30 o
   5   8   3       18.36       16.98      1.87 o
   0   9   3        3.19        4.75      1.64 o
   1   9   3        3.61        3.88      0.86 o
   2   9   3       23.11       24.46      5.78 o
   3   9   3       20.72       25.31      5.97 o
   4   9   3        4.38        3.48      0.98 o
   0  10   3        0.13        1.19      1.31 o
   1  10   3        1.79        1.42      1.29 o
   2   0   4      640.40      680.45      6.85 o
   3   0   4      529.45      558.85      6.21 o
   4   0   4      114.17      117.05      1.47 o
   5   0   4       19.08       16.72      0.63 o
   6   0   4       18.78       22.70      0.82 o
   7   0   4        1.51        1.70      1.06 o
   8   0   4        1.02        1.67      1.13 o
   9   0   4       10.53       12.93      2.48 o
   1   1   4      173.92      192.17      2.26 o
   2   1   4      264.74      262.42      2.06 o
   3   1   4       34.69       44.32      0.42 o
   4   1   4      161.13      148.41      1.21 o
   5   1   4       41.34       43.66      0.66 o
   6   1   4      118.04      117.15      1.76 o
   7   1   4       34.53       33.55      1.00 o
   8   1   4        4.43        7.56      1.07 o
   9   1   4        2.62        3.04      1.11 o
   0   2   4     1263.17     1184.31     10.60 o
   1   2   4      423.80      471.95      3.54 o
   2   2   4      274.14      278.50      1.96 o
   3   2   4       58.44       70.04      0.61 o
   4   2   4      154.94      163.79      1.28 o
   5   2   4       75.86       73.34      0.93 o
   6   2   4      126.95      115.98      1.76 o
   7   2   4       25.00       23.70      0.71 o
   8   2   4        2.33        2.03      0.66 o
   9   2   4        8.87        8.30      1.23 o
   0   3   4      232.85      270.70      2.68 o
   1   3   4     1093.66     1184.00      7.48 o
   2   3   4       37.66       45.23      0.43 o
   3   3   4      178.86      191.04      1.50 o
   4   3   4       27.81       25.04      0.45 o
   5   3   4       34.04       34.71      0.59 o
   6   3   4       13.02       10.69      0.39 o
   7   3   4       19.93       18.78      0.82 o
   8   3   4        0.75        2.01      0.64 o
   9   3   4        5.06        3.92      0.88 o
   0   4   4       20.04       21.17      0.33 o
   1   4   4       84.30       98.18      0.81 o
   2   4   4      318.45      340.57      2.34 o
   3   4   4      262.44      265.36      2.51 o
   4   4   4        6.09        7.88      0.25 o
   5   4   4       39.84       38.27      0.67 o
   6   4   4        6.40        6.25      0.32 o
   7   4   4        9.41        7.26      0.51 o
   8   4   4        5.14        3.63      0.78 o
   0   5   4       81.73       79.03      1.13 o
   1   5   4      193.70      209.49      1.97 o
   2   5   4      300.33      294.44      3.26 o
   3   5   4       88.19       88.22      1.11 o
   4   5   4       30.63       27.55      0.52 o
   5   5   4      211.15      180.30      3.04 o
   6   5   4       22.44       21.46      0.75 o
   7   5   4       15.57       15.85      1.59 o
   8   5   4        1.29        5.53      1.58 o
   0   6   4      184.83      180.18      2.80 o
   1   6   4       30.53       33.66      0.47 o
   2   6   4      121.32      110.96      1.53 o
   3   6   4       19.66       17.44      0.38 o
   4   6   4       13.86       14.13      0.41 o
   5   6   4        3.72        5.46      0.36 o
   6   6   4       11.82       11.08      0.94 o
   7   6   4        0.10        0.82      0.94 o
   0   7   4       23.20       30.73      1.00 o
   1   7   4      103.32      101.44      1.83 o
   2   7   4      115.71      104.94      2.04 o
   3   7   4       75.36       68.46      1.42 o
   4   7   4       31.33       25.68      1.15 o
   5   7   4       39.73       39.12      2.77 o
   6   7   4        3.06        2.36      0.78 o
   0   8   4        2.48        4.08      0.53 o
   1   8   4        0.77        1.05      0.31 o
   2   8   4        1.32        2.63      0.40 o
   3   8   4        3.48        4.43      0.55 o
   4   8   4       14.31       17.70      1.91 o
   5   8   4       14.08       15.20      1.66 o
   0   9   4        0.03        1.76      1.14 o
   1   9   4        1.81        1.60      1.76 o
   2   9   4       30.08       28.51      3.82 o
   3   9   4       14.73       17.32      2.37 o
   4   9   4        8.22       10.63      1.98 o
   0  10   4        0.46        2.75      2.03 o
   1  10   4       14.94       14.82      4.29 o
   2   0   5      213.81      199.77      2.18 o
   3   0   5      250.91      221.46      2.69 o
   4   0   5       85.83       71.80      1.15 o
   5   0   5        3.63        2.40      0.52 o
   6   0   5      310.21      309.23      6.69 o
   7   0   5       15.95       18.24      1.43 o
   8   0   5       54.27       53.56      5.24 o
   9   0   5        0.13       -1.82      1.82 o
   0   1   5       36.62       34.87      1.34 o
   1   1   5     3111.27     3164.73     25.48 o
   2   1   5      187.86      172.72      1.19 o
   3   1   5      143.19      178.97      1.45 o
   4   1   5       87.80       92.87      0.87 o
   5   1   5       85.19       81.79      0.98 o
   6   1   5       54.68       49.59      0.83 o
   7   1   5       28.18       24.50      0.76 o
   8   1   5       14.98       12.54      1.28 o
   9   1   5        1.36        4.43      1.07 o
   0   2   5      641.24      664.95      6.77 o
   1   2   5      643.93      633.56      5.47 o
   2   2   5      988.71     1069.71      7.11 o
   3   2   5      759.60      806.80      5.40 o
   4   2   5      510.34      484.62      4.78 o
   5   2   5      160.24      139.18      1.50 o
   6   2   5       49.92       45.11      0.85 o
   7   2   5       22.33       20.39      0.90 o
   8   2   5       12.97        9.93      0.91 o
   9   2   5        0.64        1.07      0.70 o
   0   3   5        2.59        2.73      0.27 o
   1   3   5      119.99      135.46      1.05 o
   2   3   5      136.73      162.52      1.27 o
   3   3   5      130.14      135.99      1.16 o
   4   3   5       69.26       73.42      0.85 o
   5   3   5       90.52       83.93      1.24 o
   6   3   5       11.60       11.85      0.37 o
   7   3   5        0.15        1.38      0.39 o
   8   3   5        7.38        7.36      0.96 o
   9   3   5        6.21        7.88      1.63 o
   0   4   5      269.56      333.26      3.47 o
   1   4   5      211.72      216.50      1.60 o
   2   4   5       11.06       11.60      0.22 o
   3   4   5       32.07       40.03      0.51 o
   4   4   5       16.54       18.78      0.35 o
   5   4   5       84.95       78.23      1.12 o
   6   4   5        3.55        2.58      0.29 o
   7   4   5        4.30        3.63      0.43 o
   8   4   5        4.24        7.11      1.18 o
   0   5   5       45.85       43.90      0.66 o
   1   5   5       48.54       50.62      0.64 o
   2   5   5      222.95      235.97      2.50 o
   3   5   5       38.50       42.59      0.59 o
   4   5   5       42.89       39.46      0.68 o
   5   5   5       53.52       47.51      1.00 o
   6   5   5        6.41        7.51      0.47 o
   7   5   5        3.36        3.45      0.59 o
   8   5   5        2.75        6.07      1.43 o
   0   6   5      159.89      159.08      2.40 o
   1   6   5      168.56      167.64      2.23 o
   2   6   5      248.58      231.27      3.03 o
   3   6   5      131.28      126.55      1.73 o
   4   6   5        4.58        3.65      0.31 o
   5   6   5       12.67       13.52      0.63 o
   6   6   5        0.57        1.23      0.53 o
   7   6   5        0.16       -0.08      0.78 o
   0   7   5      484.10      469.59     13.94 o
   1   7   5       26.23       23.44      0.53 o
   2   7   5      147.90      133.05      2.40 o
   3   7   5        8.41        9.51      0.39 o
   4   7   5        1.02        1.31      0.45 o
   5   7   5        0.43        4.30      0.75 o
   6   7   5        5.10        5.25      0.91 o
   0   8   5        4.98        5.46      0.74 o
   1   8   5        9.15        9.26      0.80 o
   2   8   5        7.21        6.62      0.58 o
   3   8   5       12.69       11.66      0.99 o
   4   8   5        3.56        5.87      0.92 o
   5   8   5        5.44        7.11      1.14 o
   2   9   5       19.80       18.31      2.56 o
   3   9   5        2.29        5.11      1.00 o
   4   9   5        7.00        7.73      1.76 o
   0  10   5        4.57       10.48      3.40 o
   1  10   5        8.53       10.99      2.76 o
   0   0   6     3803.82     3447.45     73.39 o
   2   0   6     1036.48     1080.70     13.99 o
   3   0   6        0.72        4.32      0.41 o
   4   0   6      313.20      305.74      3.80 o
   5   0   6       14.93       17.62      0.69 o
   6   0   6       19.73       21.38      0.88 o
   7   0   6        2.03        0.74      1.03 o
   8   0   6       21.37       20.92      2.40 o
   9   0   6       15.41       16.50      2.91 o
   0   1   6      276.97      268.02      6.67 o
   1   1   6       68.44       74.19      0.86 o
   2   1   6      154.90      191.29      1.38 o
   3   1   6      196.73      204.41      1.68 o
   4   1   6       11.78       11.57      0.31 o
   5   1   6       52.28       49.46      0.77 o
   6   1   6       17.18       19.50      0.56 o
   7   1   6      121.59      116.27      2.93 o
   8   1   6        4.62        5.00      0.79 o
   9   1   6        0.00        3.38      1.15 o
   0   2   6     1772.44     1882.28     20.43 o
   1   2   6       26.18       35.46      0.43 o
   2   2   6      378.65      388.09      2.68 o
   3   2   6       79.07       74.51      0.78 o
   4   2   6      390.34      377.81      3.70 o
   5   2   6       99.03      101.81      1.19 o
   6   2   6       15.92       13.03      0.46 o
   7   2   6       13.75       12.90      0.81 o
   8   2   6        0.62        1.03      0.78 o
   9   2   6        3.33        5.13      1.15 o
   0   3   6        6.54        8.40      0.24 o
   1   3   6      283.72      286.57      1.99 o
   2   3   6       12.35       15.28      0.28 o
   3   3   6      200.95      225.52      1.77 o
   4   3   6      240.14      253.98      2.60 o
   5   3   6       45.56       44.92      0.79 o
   6   3   6       25.68       23.35      0.66 o
   7   3   6       12.52       10.63      0.62 o
   8   3   6        9.40        8.43      1.10 o
   0   4   6      214.42      213.31      2.38 o
   1   4   6      400.83      425.16      2.80 o
   2   4   6      106.99      109.16      1.14 o
   3   4   6      318.06      305.27      2.85 o
   4   4   6      198.01      190.54      1.87 o
   5   4   6        2.90        3.10      0.29 o
   6   4   6        4.74        3.40      0.33 o
   7   4   6        4.25        4.73      0.51 o
   8   4   6        2.05        1.05      0.76 o
   0   5   6      183.70      168.58      2.59 o
   1   5   6       14.22       13.69      0.27 o
   2   5   6       35.98       35.90      0.60 o
   3   5   6        5.17        4.49      0.19 o
   4   5   6        2.69        2.91      0.23 o
   5   5   6       55.38       50.94      1.03 o
   6   5   6        7.13        6.76      0.49 o
   7   5   6       10.13       11.82      1.24 o
   8   5   6        8.30        5.67      2.27 o
   0   6   6      260.63      262.56      4.99 o
   1   6   6      196.81      190.16      2.50 o
   2   6   6       19.07       23.79      0.49 o
   3   6   6      128.70      119.32      1.78 o
   4   6   6       43.23       41.36      0.87 o
   5   6   6        2.38        3.65      0.33 o
   6   6   6        3.39        2.22      0.58 o
   7   6   6       18.76       20.96      2.90 o
   0   7   6      107.52      105.87      3.45 o
   1   7   6       29.75       28.51      0.68 o
   2   7   6        9.70       11.72      0.37 o
   3   7   6      100.64       84.52      2.83 o
   4   7   6        0.76        1.05      0.54 o
   5   7   6        3.12        4.98      0.81 o
   6   7   6        1.81        1.13      0.74 o
   0   8   6        0.15        0.33      0.47 o
   1   8   6       10.31       12.70      2.03 o
   2   8   6       11.63       11.63      1.08 o
   3   8   6        8.96        8.88      0.84 o
   4   8   6        8.90       10.96      1.65 o
   5   8   6       12.94       14.09      2.04 o
   1   9   6       23.90       25.04      5.80 o
   2   9   6        2.22        3.43      1.21 o
   3   9   6       12.97       17.25      2.41 o
   4   9   6       24.73       27.88      4.50 o
   0  10   6        0.26        5.96      2.43 o
   1  10   6       18.74       21.84      6.31 o
   1   0   7     1283.85     1340.64     17.24 o
   3   0   7     2140.50     2330.60     22.30 o
   4   0   7      522.83      516.43      5.97 o
   5   0   7       70.82       73.42      1.55 o
   6   0   7        2.01        1.98      0.71 o
   7   0   7        0.00        0.06      0.97 o
   8   0   7        2.93        4.53      1.27 o
   9   0   7        0.02       -0.08      1.37 o
   0   1   7     2563.46     2447.91     37.19 o
   1   1   7     1763.74     1816.84     13.90 o
   2   1   7       97.64       89.24      0.77 o
   3   1   7       79.28      100.99      1.00 o
   4   1   7      148.59      169.76      2.24 o
   5   1   7      139.10      133.68      1.68 o
   6   1   7       95.38       88.05      1.78 o
   7   1   7       23.46       24.46      1.48 o
   8   1   7       17.38       16.72      1.44 o
   9   1   7        5.42        6.34      1.83 o
   0   2   7      246.16      262.56      3.23 o
   1   2   7       42.30       34.24      0.48 o
   2   2   7      171.30      179.70      1.46 o
   3   2   7       13.55       12.83      0.29 o
   4   2   7       34.54       34.87      0.59 o
   5   2   7      191.97      190.66      2.25 o
   6   2   7       54.90       45.29      0.98 o
   7   2   7       17.98       15.70      0.97 o
   8   2   7        4.81        7.68      1.40 o
   9   2   7        1.34        3.20      1.07 o
   0   3   7      148.36      145.99      1.64 o
   1   3   7      123.79      115.78      1.07 o
   2   3   7       19.39       18.98      0.28 o
   3   3   7      279.73      255.13      2.75 o
   4   3   7        8.35       10.31      0.35 o
   5   3   7      306.20      293.20      4.19 o
   6   3   7       15.33       17.36      0.60 o
   7   3   7        3.32        2.57      0.45 o
   8   3   7        1.36        2.91      0.74 o
   0   4   7      669.63      766.66      8.78 o
   1   4   7        1.91        4.01      0.18 o
   2   4   7      159.43      166.94      1.64 o
   3   4   7      239.46      257.16      2.61 o
   4   4   7      135.37      127.37      1.84 o
   5   4   7       14.31       14.64      0.42 o
   6   4   7       25.09       22.27      0.86 o
   7   4   7        2.30        1.72      0.48 o
   8   4   7        9.95       10.02      1.92 o
   0   5   7       49.00       56.65      1.16 o
   1   5   7        5.55        5.00      0.18 o
   2   5   7      119.26      132.94      1.36 o
   3   5   7      123.57      111.44      1.53 o
   4   5   7      172.33      156.35      2.15 o
   5   5   7       17.38       15.95      0.51 o
   6   5   7       28.28       27.88      1.29 o
   7   5   7        7.26        8.75      1.10 o
   8   5   7       18.02       19.14      3.96 o
   0   6   7      139.04      128.49      2.57 o
   1   6   7       28.22       28.80      0.54 o
   2   6   7      153.38      139.61      2.14 o
   3   6   7       61.62       62.38      1.22 o
   4   6   7        0.61        1.81      0.33 o
   5   6   7       13.24       13.22      0.72 o
   6   6   7        1.58        1.38      0.62 o
   7   6   7        9.18       16.39      3.04 o
   0   7   7       33.99       38.10      1.01 o
   1   7   7      196.76      191.41      4.13 o
   2   7   7       61.28       54.96      1.14 o
   3   7   7       13.74       13.49      0.57 o
   4   7   7        4.36        2.99      0.74 o
   5   7   7        0.93       -0.04      0.70 o
   6   7   7       11.86       14.03      2.07 o
   0   8   7        4.44        3.88      0.77 o
   1   8   7        2.60        3.10      0.38 o
   2   8   7        8.90        9.40      0.83 o
   3   8   7        5.70        6.39      0.71 o
   4   8   7        0.90        2.50      0.66 o
   5   8   7       21.77       17.59      2.13 o
   0   9   7       47.44       56.31     12.64 o
   1   9   7        9.50        9.93      1.88 o
   2   9   7        1.40        1.64      1.52 o
   3   9   7        1.52        3.74      1.10 o
   4   9   7        2.16        2.53      1.77 o
   0  10   7        0.56        2.22      3.10 o
   0   0   8      107.54       85.02      2.59 o
   1   0   8      712.73      720.97      9.49 o
   2   0   8     2177.10     2413.53     50.28 o
   3   0   8      315.41      347.29      3.71 o
   4   0   8      298.77      290.72      4.79 o
   5   0   8      118.88      131.07      2.49 o
   6   0   8       71.29       72.41      2.70 o
   7   0   8        0.00        1.88      0.84 o
   8   0   8        6.10        4.75      1.46 o
   9   0   8        0.18        3.81      1.71 o
   0   1   8       41.20       34.71      1.39 o
   1   1   8       36.65       33.71      0.47 o
   2   1   8     2190.30     2539.27     19.17 o
   3   1   8       49.93       46.83      0.56 o
   4   1   8       14.36       17.32      0.45 o
   5   1   8       52.52       46.83      0.81 o
   6   1   8       17.62       19.90      0.73 o
   7   1   8       18.54       15.28      1.24 o
   8   1   8        6.93        9.43      1.28 o
   9   1   8        7.65       11.20      1.88 o
   0   2   8      234.00      257.16      3.20 o
   1   2   8      144.13      136.84      1.38 o
   2   2   8      240.62      279.11      2.12 o
   3   2   8       26.07       26.84      0.42 o
   4   2   8       68.23       78.87      1.05 o
   5   2   8      168.36      165.77      2.45 o
   6   2   8      130.43      110.77      2.38 o
   7   2   8       21.21       21.59      1.35 o
   8   2   8        1.89        4.45      1.30 o
   9   2   8       10.61       11.72      1.92 o
   0   3   8        2.40        3.76      0.33 o
   1   3   8       41.59       42.00      0.53 o
   2   3   8       54.05       62.59      0.72 o
   3   3   8       73.51       69.81      0.83 o
   4   3   8      449.20      432.28      4.52 o
   5   3   8       49.77       48.83      0.89 o
   6   3   8        4.08        3.86      0.36 o
   7   3   8        8.49        7.94      0.79 o
   8   3   8        0.20        0.64      0.66 o
   0   4   8        1.17        1.54      0.25 o
   1   4   8      137.17      155.44      1.58 o
   2   4   8        3.29        2.40      0.21 o
   3   4   8       84.57       88.82      1.02 o
   4   4   8      213.18      207.79      2.87 o
   5   4   8       40.24       38.10      0.95 o
   6   4   8       59.71       51.20      1.88 o
   7   4   8       22.81       21.38      1.30 o
   8   4   8        9.98       10.52      1.64 o
   0   5   8        9.74       10.11      0.34 o
   1   5   8       32.79       30.38      0.45 o
   2   5   8        9.13        9.57      0.25 o
   3   5   8      193.50      184.58      2.46 o
   4   5   8      174.39      166.59      2.34 o
   5   5   8        0.31        0.53      0.33 o
   6   5   8        1.84        2.15      0.41 o
   7   5   8       26.17       29.14      3.32 o
   8   5   8        1.77        2.91      1.70 o
   0   6   8        3.94        6.34      0.34 o
   1   6   8       81.72       76.40      1.11 o
   2   6   8       81.83       72.95      1.24 o
   3   6   8       11.72       11.41      0.43 o
   4   6   8       39.89       41.41      0.99 o
   5   6   8        0.36        1.05      0.49 o
   6   6   8        3.32        3.22      0.71 o
   7   6   8        4.67        6.59      2.05 o
   0   7   8       43.61       43.96      1.26 o
   1   7   8       26.64       27.31      0.80 o
   2   7   8       15.42       14.92      0.56 o
   3   7   8       64.31       52.50      1.84 o
   4   7   8       14.30       10.99      1.17 o
   5   7   8        0.49        0.61      0.82 o
   6   7   8       26.37       26.24      3.57 o
   0   8   8        4.29        3.97      0.87 o
   1   8   8       12.76       10.99      0.87 o
   2   8   8        9.95       11.66      1.14 o
   3   8   8        1.21        1.95      0.53 o
   4   8   8        8.88        8.51      1.19 o
   5   8   8       12.13       15.63      2.29 o
   0   9   8        0.07        3.79      1.94 o
   1   9   8       12.65       12.29      2.29 o
   2   9   8        4.09        7.04      1.68 o
   3   9   8        4.58        5.09      1.10 o
   1   0   9      179.14      201.31      2.96 o
   2   0   9       10.92       11.35      0.61 o
   3   0   9      673.37      803.97      9.25 o
   4   0   9      119.88      134.41      2.20 o
   5   0   9        6.85        6.76      0.64 o
   6   0   9       19.02       21.34      1.38 o
   7   0   9       27.32       23.18      1.92 o
   8   0   9        0.82        3.97      1.39 o
   9   0   9        0.87        4.26      1.74 o
   0   1   9      654.81      689.94     11.18 o
   1   1   9      103.31      128.08      1.33 o
   2   1   9      466.38      479.45      4.96 o
   3   1   9       72.90       96.22      0.89 o
   4   1   9       44.08       36.33      0.65 o
   5   1   9       65.04       71.03      1.30 o
   6   1   9       53.61       49.27      1.46 o
   7   1   9        0.74        0.80      0.63 o
   8   1   9        0.64        2.09      0.88 o
   9   1   9        1.42        2.39      1.09 o
   0   2   9       19.09       21.38      0.63 o
   1   2   9       25.55       25.45      0.41 o
   2   2   9      128.62      123.51      1.11 o
   3   2   9       10.72       13.19      0.30 o
   4   2   9      327.01      348.30      4.06 o
   5   2   9      597.94      560.35      8.36 o
   6   2   9       26.95       23.18      0.91 o
   7   2   9       14.35       12.73      0.97 o
   8   2   9        0.48        1.62      0.95 o
   0   3   9        4.38        2.53      0.30 o
   1   3   9        7.11        6.64      0.26 o
   2   3   9       51.89       47.01      0.56 o
   3   3   9      196.44      203.12      2.32 o
   4   3   9       44.24       39.85      0.69 o
   5   3   9      106.30      102.08      1.83 o
   6   3   9        7.56        7.94      0.59 o
   7   3   9        9.68        7.07      0.84 o
   8   3   9        2.40        1.62      0.95 o
   0   4   9      127.83      123.61      2.22 o
   1   4   9      105.34      109.44      1.23 o
   2   4   9        8.75        8.96      0.27 o
   3   4   9       15.61       18.67      0.39 o
   4   4   9      172.67      180.06      2.80 o
   5   4   9        8.65        9.57      0.42 o
   6   4   9       14.01       13.99      0.68 o
   7   4   9       18.94       18.67      2.23 o
   8   4   9        3.92        6.97      1.34 o
   0   5   9       10.61        8.19      0.41 o
   1   5   9       12.15       14.68      0.31 o
   2   5   9       53.20       56.86      0.82 o
   3   5   9      195.90      185.20      2.59 o
   4   5   9      243.53      230.85      4.27 o
   5   5   9        0.97        1.70      0.27 o
   6   5   9        1.66        1.87      0.41 o
   7   5   9        1.62        4.04      1.11 o
   0   6   9       14.33       12.64      0.48 o
   1   6   9       48.91       44.80      0.73 o
   2   6   9       20.23       17.59      0.46 o
   3   6   9       37.05       31.48      0.86 o
   4   6   9       82.72       73.96      2.49 o
   5   6   9        1.54        1.13      0.53 o
   6   6   9        6.15        5.38      1.05 o
   7   6   9       16.46       20.92      4.35 o
   0   7   9        8.46        8.48      0.42 o
   1   7   9      338.01      299.75      6.43 o
   2   7   9        6.38        6.97      0.43 o
   3   7   9       10.85        8.93      0.62 o
   4   7   9        7.57        8.43      0.81 o
   5   7   9        4.95        5.36      1.17 o
   6   7   9        4.00        8.35      1.73 o
   0   8   9        0.52        1.13      0.82 o
   1   8   9        6.07        6.20      0.61 o
   2   8   9        7.75        7.61      0.87 o
   3   8   9        1.24        2.27      0.62 o
   4   8   9        3.66        4.97      1.11 o
   5   8   9       16.74       18.63      3.09 o
   0   9   9        0.10        0.12      1.12 o
   1   9   9       11.55       17.28      3.05 o
   2   9   9        2.48        7.11      1.69 o
   3   9   9       10.10       10.96      2.49 o
   0   0  10     1397.00     1523.94     33.94 o
   1   0  10      154.57      152.63      2.35 o
   2   0  10     1315.63     1383.09     29.98 o
   3   0  10      200.61      233.48      2.63 o
   4   0  10        0.78        1.57      0.46 o
   5   0  10        8.63        5.63      0.64 o
   6   0  10       31.08       29.88      1.73 o
   7   0  10        0.86        1.68      1.09 o
   8   0  10        3.11        4.90      1.52 o
   9   0  10        1.21        0.43      1.47 o
   0   1  10        0.64        1.21      0.49 o
   1   1  10      240.49      250.81      2.58 o
   2   1  10     2120.64     2281.88     20.34 o
   3   1  10        9.98        9.34      0.22 o
   4   1  10       54.24       55.23      0.81 o
   5   1  10      255.49      273.09      4.19 o
   6   1  10        7.82        9.65      0.65 o
   7   1  10        2.78        3.65      0.81 o
   8   1  10        0.92        0.10      0.89 o
   9   1  10        8.98       11.20      1.88 o
   0   2  10      252.45      264.62      3.39 o
   1   2  10      106.20       95.69      1.15 o
   2   2  10       99.02       95.16      0.97 o
   3   2  10       35.10       38.49      0.56 o
   4   2  10      112.97      100.90      1.27 o
   5   2  10       47.93       53.36      0.99 o
   6   2  10       31.43       28.75      1.02 o
   7   2  10        4.52        2.81      0.87 o
   8   2  10        1.15        1.78      0.92 o
   0   3  10      240.61      239.18      3.08 o
   1   3  10       13.13       10.90      0.30 o
   2   3  10      115.77      118.63      1.58 o
   3   3  10      102.53      103.55      1.20 o
   4   3  10      202.02      201.57      3.09 o
   5   3  10        3.06        2.03      0.41 o
   6   3  10        1.92        2.54      0.53 o
   7   3  10        2.02        2.73      0.73 o
   8   3  10        7.04        9.02      1.58 o
   0   4  10       98.45      109.25      1.80 o
   1   4  10       50.19       52.18      0.72 o
   2   4  10       43.18       37.16      0.55 o
   3   4  10      235.06      230.30      2.61 o
   4   4  10       31.19       31.89      0.66 o
   5   4  10       31.33       25.91      0.74 o
   6   4  10        8.32        9.71      0.71 o
   7   4  10        5.13        7.68      1.13 o
   8   4  10        0.87       -0.70      0.70 o
   0   5  10        0.65        1.57      0.35 o
   1   5  10       36.04       38.21      0.56 o
   2   5  10       28.32       28.41      0.53 o
   3   5  10       57.91       55.63      0.88 o
   4   5  10      116.94      109.73      2.09 o
   5   5  10        0.44        1.54      0.30 o
   6   5  10        6.44        6.36      0.75 o
   7   5  10       31.55       32.51      4.34 o
   0   6  10       71.81       70.12      1.52 o
   1   6  10        0.63        1.00      0.23 o
   2   6  10       86.12       80.32      1.46 o
   3   6  10       52.50       52.50      1.05 o
   4   6  10       16.23       16.54      0.70 o
   5   6  10        2.85        3.53      0.63 o
   6   6  10        2.55        4.26      0.90 o
   7   6  10        4.85        8.85      2.18 o
   0   7  10       70.45       63.67      1.66 o
   1   7  10        4.11        6.34      0.39 o
   2   7  10       36.06       34.98      1.39 o
   3   7  10        2.13        1.81      0.41 o
   4   7  10       15.71       14.33      1.16 o
   5   7  10        5.83        8.37      1.89 o
   6   7  10       26.04       34.82      6.90 o
   0   8  10        8.76        5.89      0.97 o
   1   8  10        4.09        4.92      0.74 o
   2   8  10        6.38        6.76      0.71 o
   3   8  10       17.33       20.39      2.74 o
   4   8  10        6.36        7.14      1.28 o
   5   8  10       10.71       16.14      2.73 o
   0   9  10        6.68        6.00      1.93 o
   1   9  10        7.12        9.51      1.98 o
   2   9  10        0.01        1.93      1.25 o
   3   9  10        3.60        2.50      1.53 o
   1   0  11     1479.20     1621.99     20.43 o
   2   0  11     1961.12     2102.95     44.86 o
   3   0  11     1012.12     1010.71     14.40 o
   4   0  11       98.18      101.08      1.73 o
   5   0  11        3.09        3.77      0.62 o
   6   0  11       40.83       43.66      2.22 o
   7   0  11        0.67        0.80      1.00 o
   8   0  11        0.08        2.76      1.42 o
   0   1  11      196.10      201.31      3.73 o
   1   1  11      169.40      180.67      2.19 o
   2   1  11      138.90      123.21      1.41 o
   3   1  11       78.43       89.07      1.11 o
   4   1  11       58.55       57.61      0.82 o
   5   1  11       42.28       36.01      0.82 o
   6   1  11       89.78       80.49      2.44 o
   7   1  11        5.30        5.09      0.82 o
   8   1  11        8.74        7.43      1.28 o
   0   2  11       92.43       80.57      1.71 o
   1   2  11       29.49       28.27      0.53 o
   2   2  11      264.26      278.35      2.42 o
   3   2  11       39.53       35.63      0.54 o
   4   2  11      233.98      230.99      2.75 o
   5   2  11       46.53       52.90      1.12 o
   6   2  11       31.08       32.72      1.14 o
   7   2  11        4.16        3.23      0.72 o
   8   2  11        4.29        8.14      1.37 o
   0   3  11        0.30        0.70      0.31 o
   1   3  11       71.07       82.61      0.99 o
   2   3  11       67.04       72.33      1.00 o
   3   3  11      166.26      164.37      1.86 o
   4   3  11      137.30      144.14      2.28 o
   5   3  11       36.93       39.80      1.03 o
   6   3  11       42.58       39.57      1.82 o
   7   3  11       25.86       26.24      2.00 o
   8   3  11        0.44        2.75      0.99 o
   0   4  11       79.14       72.03      1.15 o
   1   4  11      132.12      149.62      1.88 o
   2   4  11      102.74      110.58      1.33 o
   3   4  11       87.57       87.03      1.44 o
   4   4  11       99.93       93.66      1.58 o
   5   4  11       13.61       14.27      0.58 o
   6   4  11        2.54        2.87      0.49 o
   7   4  11        3.14        2.26      0.89 o
   8   4  11        1.03        2.26      0.97 o
   0   5  11        3.23        2.67      0.33 o
   1   5  11       15.05       13.82      0.37 o
   2   5  11       46.46       47.26      0.81 o
   3   5  11       25.95       27.08      0.57 o
   4   5  11       15.39       16.54      0.59 o
   5   5  11        7.24        6.62      0.51 o
   6   5  11       19.84       18.08      1.43 o
   7   5  11        1.21        1.93      0.97 o
   0   6  11       27.80       25.86      0.74 o
   1   6  11       65.20       66.38      1.18 o
   2   6  11       10.01       11.35      0.34 o
   3   6  11       13.92       11.57      0.40 o
   4   6  11       22.16       20.30      0.94 o
   5   6  11        5.20        6.25      0.91 o
   6   6  11        2.32        1.47      0.92 o
   0   7  11        3.50        5.57      0.45 o
   1   7  11      140.23      126.85      4.18 o
   2   7  11        0.20        0.35      0.33 o
   3   7  11        4.43        6.09      0.69 o
   4   7  11        4.28        3.04      0.63 o
   5   7  11        1.97        3.40      1.44 o
   6   7  11       17.73       25.27      5.10 o
   0   8  11        0.10        0.15      0.53 o
   1   8  11        1.92        0.94      0.54 o
   2   8  11        1.68        2.95      0.70 o
   3   8  11        0.16        0.86      0.51 o
   4   8  11        2.63        4.67      1.06 o
   0   9  11       15.54       17.06      4.08 o
   1   9  11       10.48       11.44      2.24 o
   2   9  11        3.45        7.66      1.95 o
   3   9  11        5.15        5.78      2.26 o
   0   0  12       14.41       11.97      0.85 o
   1   0  12       75.63       81.46      1.88 o
   2   0  12      559.83      654.94     10.43 o
   3   0  12       36.22       34.29      0.74 o
   4   0  12       50.39       37.82      0.89 o
   5   0  12       28.32       35.30      1.18 o
   6   0  12       15.47       13.36      1.29 o
   7   0  12        0.06        0.84      1.08 o
   8   0  12       23.69       30.23      5.03 o
   0   1  12       23.30       21.05      0.87 o
   1   1  12       35.03       33.92      0.58 o
   2   1  12       70.20       82.70      1.07 o
   3   1  12       56.72       72.10      1.00 o
   4   1  12       58.33       59.83      0.84 o
   5   1  12       90.88       85.85      1.68 o
   6   1  12        9.35        8.85      0.81 o
   7   1  12        4.01        5.98      0.93 o
   8   1  12        1.69        4.08      1.08 o
   0   2  12      300.43      263.30      4.85 o
   1   2  12       27.05       23.79      0.49 o
   2   2  12       97.80       81.71      1.15 o
   3   2  12       19.49       18.35      0.39 o
   4   2  12      139.03      143.70      2.28 o
   5   2  12        1.13        1.76      0.41 o
   6   2  12        0.89        1.64      0.70 o
   7   2  12        4.21        6.36      0.91 o
   8   2  12        5.77        5.29      1.13 o
   0   3  12      149.23      132.94      2.72 o
   1   3  12       50.54       45.47      0.79 o
   2   3  12      103.73      113.26      1.45 o
   3   3  12      412.79      418.46      4.26 o
   4   3  12      112.21      113.36      1.83 o
   5   3  12       17.31       13.79      0.57 o
   6   3  12        6.90        5.44      0.61 o
   7   3  12        1.84        4.92      0.96 o
   8   3  12        6.93        7.99      1.41 o
   0   4  12        6.61        7.94      0.43 o
   1   4  12       20.26       21.80      0.42 o
   2   4  12       13.92       12.54      0.35 o
   3   4  12      336.20      335.91      5.15 o
   4   4  12       44.59       47.89      1.07 o
   5   4  12       48.32       41.65      1.05 o
   6   4  12       14.06       12.41      1.05 o
   7   4  12        4.79        6.09      1.07 o
   0   5  12        6.77        7.56      0.40 o
   1   5  12       12.45       10.78      0.30 o
   2   5  12       13.11       11.26      0.33 o
   3   5  12       25.54       24.32      0.58 o
   4   5  12       52.81       48.39      1.13 o
   5   5  12       15.50       15.70      0.83 o
   6   5  12        0.29        0.51      0.55 o
   7   5  12        7.97        8.09      1.52 o
   0   6  12      550.61      522.83     15.53 o
   1   6  12       35.22       37.77      0.78 o
   2   6  12       11.45        9.57      0.34 o
   3   6  12      118.74      108.87      3.59 o
   4   6  12        4.92        5.85      0.46 o
   5   6  12        1.99        1.13      0.67 o
   6   6  12        0.00        0.74      0.94 o
   0   7  12       52.41       51.27      2.47 o
   1   7  12        8.04        8.35      0.52 o
   2   7  12       17.53       15.49      0.78 o
   3   7  12        4.09        4.67      0.63 o
   4   7  12        3.31        3.93      0.70 o
   5   7  12        3.17        1.10      0.98 o
   0   8  12        7.48        7.09      1.04 o
   1   8  12        1.63        1.29      0.54 o
   2   8  12       12.10       11.05      1.60 o
   3   8  12        4.06        5.65      0.90 o
   4   8  12        1.15        2.19      0.70 o
   0   9  12        7.84        6.78      2.34 o
   1   9  12        5.88        5.61      1.44 o
   2   9  12        0.83        4.19      1.50 o
   1   0  13     1151.50     1252.60     19.55 o
   2   0  13      140.38      145.88      2.63 o
   3   0  13      142.93      149.51      2.77 o
   4   0  13        1.05        1.33      0.49 o
   5   0  13       62.70       59.90      1.89 o
   6   0  13        6.38        3.93      1.11 o
   7   0  13        0.99       -0.72      1.31 o
   8   0  13        6.52       11.14      2.39 o
   0   1  13      148.66      132.32      2.60 o
   1   1  13       78.33       81.30      1.06 o
   2   1  13       17.42       16.87      0.56 o
   3   1  13      115.41      112.78      1.44 o
   4   1  13       51.26       55.57      1.08 o
   5   1  13       95.21       80.41      1.71 o
   6   1  13       20.43       24.14      1.47 o
   7   1  13        7.71        7.48      1.04 o
   8   1  13        7.99       10.48      1.58 o
   0   2  13        0.48        1.97      0.57 o
   1   2  13       34.28       36.39      0.77 o
   2   2  13        1.17        1.57      0.28 o
   3   2  13       73.10       79.03      0.97 o
   4   2  13      195.69      183.60      2.95 o
   5   2  13       86.98       80.41      1.95 o
   6   2  13       44.29       37.21      1.99 o
   7   2  13        7.08        6.71      0.96 o
   8   2  13        4.84        5.78      1.22 o
   0   3  13       51.82       51.33      1.30 o
   1   3  13      108.83      114.33      1.55 o
   2   3  13       52.23       48.14      0.75 o
   3   3  13       23.65       23.35      0.53 o
   4   3  13      148.71      137.79      2.44 o
   5   3  13       12.35       13.13      0.62 o
   6   3  13        5.68        5.96      0.64 o
   7   3  13        5.06        5.21      1.03 o
   8   3  13        0.56        1.57      0.97 o
   0   4  13        1.56        3.06      0.41 o
   1   4  13       16.50       17.78      0.38 o
   2   4  13      110.46      115.59      1.75 o
   3   4  13       64.36       65.20      1.17 o
   4   4  13       22.59       22.70      0.69 o
   5   4  13       28.07       25.86      1.29 o
   6   4  13        8.24        8.11      1.03 o
   7   4  13       20.46       25.09      2.99 o
   0   5  13        0.38        0.94      0.43 o
   1   5  13       22.93       22.61      0.47 o
   2   5  13       83.34       78.31      1.20 o
   3   5  13       49.40       45.90      0.98 o
   4   5  13       26.09       25.04      1.04 o
   5   5  13       21.06       15.35      1.49 o
   6   5  13        7.44        8.93      1.27 o
   7   5  13       10.48       11.66      2.20 o
   0   6  13       19.30       22.31      0.86 o
   1   6  13      102.50      100.44      1.91 o
   2   6  13        6.06        6.55      0.32 o
   3   6  13       21.14       18.35      0.74 o
   4   6  13        3.04        3.31      0.45 o
   5   6  13        5.20        5.42      1.05 o
   6   6  13        0.98        2.44      0.96 o
   0   7  13      127.39      114.04      5.32 o
   1   7  13       27.21       20.92      0.87 o
   2   7  13       18.28       13.16      0.92 o
   3   7  13        1.61        1.93      0.62 o
   4   7  13        2.82        5.33      0.86 o
   5   7  13        0.74       -0.88      1.27 o
   0   8  13        0.19       -0.31      0.61 o
   1   8  13        0.94        2.26      0.64 o
   2   8  13        1.81        1.67      0.63 o
   3   8  13        1.54        3.88      0.93 o
   4   8  13        2.10        4.42      1.16 o
   0   9  13        6.15        7.48      2.73 o
   1   9  13       11.81       13.82      2.96 o
   2   9  13       16.34       21.76      6.25 o
   0   0  14      538.37      613.88     10.32 o
   1   0  14      522.45      540.38      7.37 o
   2   0  14        4.53        6.52      0.63 o
   3   0  14      125.52      104.66      2.04 o
   4   0  14       77.40       70.42      1.67 o
   5   0  14       17.73       16.03      1.34 o
   6   0  14        2.63        0.94      1.09 o
   7   0  14        1.23        3.45      1.31 o
   8   0  14        0.39        1.33      1.47 o
   0   1  14       90.96       98.46      2.07 o
   1   1  14      281.64      289.18      3.85 o
   2   1  14      252.85      256.72      3.34 o
   3   1  14       39.66       46.21      0.80 o
   4   1  14      130.21      148.08      2.32 o
   5   1  14        4.07        2.32      0.59 o
   6   1  14       31.99       27.93      1.63 o
   7   1  14        0.54        3.45      0.87 o
   8   1  14       10.90       16.10      2.11 o
   0   2  14       26.52       28.41      0.92 o
   1   2  14      202.23      203.89      2.84 o
   2   2  14       62.23       56.58      0.89 o
   3   2  14       28.22       26.24      0.51 o
   4   2  14       29.43       25.27      0.64 o
   5   2  14       73.93       73.11      2.01 o
   6   2  14        5.73        4.78      0.77 o
   7   2  14        0.87        2.30      0.88 o
   8   2  14        6.36        8.59      1.59 o
   0   3  14       81.37       68.09      1.57 o
   1   3  14        5.03        6.14      0.36 o
   2   3  14       48.84       46.70      0.74 o
   3   3  14      101.60       85.02      1.25 o
   4   3  14       32.85       28.17      0.72 o
   5   3  14        1.49        1.00      0.51 o
   6   3  14        1.25        2.13      0.74 o
   7   3  14        4.63        6.57      1.14 o
   8   3  14        0.87        2.63      0.98 o
   0   4  14       56.57       49.66      1.28 o
   1   4  14        7.43        7.63      0.33 o
   2   4  14       83.67       83.44      1.41 o
   3   4  14      312.93      283.97      4.12 o
   4   4  14       10.67        9.26      0.47 o
   5   4  14        9.17        7.83      0.71 o
   6   4  14        5.69        6.25      0.88 o
   7   4  14        7.65        6.90      1.21 o
   0   5  14       29.39       24.46      0.72 o
   1   5  14       46.31       45.35      0.85 o
   2   5  14       34.03       29.44      0.64 o
   3   5  14       50.34       50.62      1.03 o
   4   5  14        0.74        0.86      0.34 o
   5   5  14       27.35       20.84      1.90 o
   6   5  14       20.91       24.37      3.35 o
   7   5  14        2.77        5.17      1.40 o
   0   6  14      229.10      207.40      5.61 o
   1   6  14       25.24       24.32      0.63 o
   2   6  14        0.23        0.39      0.29 o
   3   6  14       51.15       50.68      1.87 o
   4   6  14        4.54        3.30      0.61 o
   5   6  14        3.03        4.32      1.02 o
   6   6  14       10.01       13.16      2.36 o
   0   7  14       35.95       32.66      2.64 o
   1   7  14       31.15       30.23      1.89 o
   2   7  14        6.94        8.32      0.81 o
   3   7  14        1.57        2.22      0.58 o
   4   7  14        3.87        4.42      0.78 o
   5   7  14        9.60       15.52      3.36 o
   0   8  14       19.60       16.21      2.77 o
   1   8  14        4.02        4.23      0.80 o
   2   8  14        5.08        4.57      1.30 o
   3   8  14        3.78        7.09      1.45 o
   4   8  14        6.68        9.79      1.79 o
   0   9  14        0.22        2.76      2.06 o
   1   9  14        3.75        5.67      1.64 o
   1   0  15      111.82      108.02      2.35 o
   2   0  15       44.26       53.69      1.39 o
   3   0  15       70.68       73.96      1.56 o
   4   0  15        0.00        1.27      0.53 o
   5   0  15       15.21       18.55      1.40 o
   6   0  15        2.14        1.29      1.11 o
   7   0  15       14.56       16.87      3.05 o
   8   0  15        2.03        6.20      1.99 o
   0   1  15       82.38       82.37      1.81 o
   1   1  15      104.59      106.80      1.59 o
   2   1  15        9.41        8.09      0.46 o
   3   1  15       88.75       82.86      1.15 o
   4   1  15       40.61       31.33      0.81 o
   5   1  15       23.04       21.97      1.02 o
   6   1  15       19.40       22.23      1.41 o
   7   1  15       12.44       11.97      1.66 o
   8   1  15        3.56        6.39      1.30 o
   0   2  15        9.11       10.87      0.63 o
   1   2  15        2.03        1.81      0.35 o
   2   2  15        3.31        3.35      0.37 o
   3   2  15       10.51       11.48      0.40 o
   4   2  15      158.53      150.73      2.45 o
   5   2  15        9.75        9.18      0.69 o
   6   2  15        3.42        3.18      0.76 o
   7   2  15       18.94       24.19      2.90 o
   8   2  15       11.45       11.48      1.93 o
   0   3  15       35.14       35.36      1.08 o
   1   3  15       65.71       70.12      1.14 o
   2   3  15       35.82       39.46      0.74 o
   3   3  15      135.52      127.16      1.94 o
   4   3  15        0.52        0.68      0.33 o
   5   3  15       12.95       10.52      0.79 o
   6   3  15       22.08       18.86      1.57 o
   7   3  15       10.89       15.45      2.07 o
   0   4  15        0.65        0.94      0.47 o
   1   4  15       12.46        9.99      0.43 o
   2   4  15       15.50       15.13      0.46 o
   3   4  15       57.31       59.48      1.19 o
   4   4  15       52.91       51.39      1.49 o
   5   4  15       19.66       21.93      1.14 o
   6   4  15        5.79        6.55      1.09 o
   7   4  15        1.48        4.53      1.02 o
   0   5  15       11.41       11.14      0.48 o
   1   5  15       15.73       11.66      0.40 o
   2   5  15       33.25       32.98      0.78 o
   3   5  15       33.25       35.95      0.87 o
   4   5  15        7.70        7.33      0.54 o
   5   5  15        3.77        5.27      1.00 o
   6   5  15        2.85        5.00      1.22 o
   0   6  15       14.54       14.71      0.90 o
   1   6  15        4.57        4.43      0.38 o
   2   6  15       13.43       15.45      0.78 o
   3   6  15       11.18        9.26      0.66 o
   4   6  15        5.81        5.65      0.71 o
   5   6  15       17.37       19.78      2.74 o
   6   6  15        8.43        9.68      1.86 o
   0   7  15      114.78      104.38      8.05 o
   1   7  15       70.89       63.31      3.82 o
   2   7  15        2.58        2.50      0.51 o
   3   7  15        5.01        3.74      0.86 o
   4   7  15        0.95        2.07      0.68 o
   5   7  15        8.06       12.25      2.66 o
   0   8  15        7.19        8.53      1.64 o
   1   8  15        5.23        4.70      0.84 o
   2   8  15        3.67        1.91      1.09 o
   3   8  15        5.23        8.40      2.76 o
   0   0  16       17.36       17.81      1.49 o
   1   0  16      119.27      123.81      3.33 o
   2   0  16      139.25      139.93      2.68 o
   3   0  16        1.03        0.94      0.57 o
   4   0  16        0.98        0.55      0.94 o
   5   0  16       28.29       15.63      1.40 o
   6   0  16        5.77        8.88      1.32 o
   7   0  16        1.31        0.04      1.28 o
   8   0  16        3.87        5.61      1.91 o
   0   1  16      221.88      230.58      4.68 o
   1   1  16      150.42      153.53      1.91 o
   2   1  16      168.64      175.83      2.40 o
   3   1  16       27.07       29.63      0.69 o
   4   1  16       52.28       51.98      1.04 o
   5   1  16       13.92       15.88      0.97 o
   6   1  16        7.03        6.52      0.95 o
   7   1  16        2.18        5.65      1.14 o
   8   1  16        4.28        6.90      1.43 o
   0   2  16       26.89       21.30      0.84 o
   1   2  16        8.10       10.11      0.46 o
   2   2  16       77.39       71.95      1.15 o
   3   2  16       74.43       56.93      0.96 o
   4   2  16       14.28       14.89      0.49 o
   5   2  16        6.90        7.28      0.83 o
   6   2  16       12.37       11.54      1.20 o
   7   2  16       13.80       18.51      2.30 o
   0   3  16        0.14        0.88      0.54 o
   1   3  16       89.03       83.11      1.40 o
   2   3  16      201.73      188.42      2.98 o
   3   3  16       37.98       39.23      0.85 o
   4   3  16        5.01        4.49      0.37 o
   5   3  16       15.33       13.52      0.90 o
   6   3  16        9.53       11.35      1.16 o
   7   3  16       10.77        8.99      1.47 o
   0   4  16       17.68       17.93      0.77 o
   1   4  16        7.62        6.66      0.40 o
   2   4  16       11.71       12.25      0.44 o
   3   4  16       18.40       17.17      0.56 o
   4   4  16       17.02       16.03      0.91 o
   5   4  16        5.99        4.75      0.67 o
   6   4  16       17.24       21.09      2.54 o
   7   4  16        4.26        2.03      0.93 o
   0   5  16       58.96       49.34      1.21 o
   1   5  16       31.50       31.64      0.87 o
   2   5  16       13.28       13.86      0.47 o
   3   5  16        9.76        9.76      0.57 o
   4   5  16        2.68        4.13      0.59 o
   5   5  16        5.13        3.27      1.05 o
   6   5  16        9.97       14.51      2.17 o
   0   6  16       13.76       11.88      0.94 o
   1   6  16       63.81       60.32      2.39 o
   2   6  16       31.37       29.53      1.28 o
   3   6  16        1.44        1.21      0.47 o
   4   6  16        3.53        3.40      0.67 o
   5   6  16        0.08        1.47      0.82 o
   0   7  16        4.01        3.83      0.71 o
   1   7  16       15.69       15.45      1.28 o
   2   7  16       19.78       22.27      2.99 o
   3   7  16        1.80        2.44      0.61 o
   4   7  16        4.31        6.43      1.13 o
   0   8  16        9.90        9.07      1.75 o
   1   8  16        6.86        7.68      1.13 o
   2   8  16        3.53        4.12      1.05 o
   3   8  16        4.11        4.76      1.96 o
   1   0  17      314.10      316.28      6.12 o
   2   0  17      411.60      438.14      7.39 o
   3   0  17       16.22       19.90      0.85 o
   4   0  17       25.25       29.53      1.18 o
   5   0  17        7.20       10.11      1.32 o
   6   0  17        4.20        7.76      1.49 o
   7   0  17        6.38        5.05      1.67 o
   0   1  17      139.08      130.35      2.48 o
   1   1  17        5.09        4.40      0.44 o
   2   1  17       51.91       49.46      0.96 o
   3   1  17       10.94       11.54      0.46 o
   4   1  17        1.56       -0.18      0.51 o
   5   1  17        1.00        1.15      0.63 o
   6   1  17        0.04        0.70      0.81 o
   7   1  17        6.26        8.40      1.39 o
   0   2  17        8.40        8.67      0.67 o
   1   2  17       58.56       60.39      1.20 o
   2   2  17       57.05       47.82      1.00 o
   3   2  17       41.42       34.93      0.96 o
   4   2  17        3.46        3.52      0.32 o
   5   2  17        0.70        1.98      0.78 o
   6   2  17        3.17        4.34      0.91 o
   7   2  17       12.85       13.03      1.83 o
   0   3  17        8.13        7.76      0.63 o
   1   3  17       39.99       36.44      0.77 o
   2   3  17      208.18      201.18      3.47 o
   3   3  17       52.45       47.95      1.26 o
   4   3  17        1.21        1.52      0.35 o
   5   3  17       24.70       21.93      1.36 o
   6   3  17        1.81        3.79      0.97 o
   7   3  17        3.60        3.38      1.08 o
   0   4  17       53.20       49.98      1.28 o
   1   4  17        1.42        1.03      0.37 o
   2   4  17       45.07       42.23      0.94 o
   3   4  17       87.35       83.60      1.91 o
   4   4  17       29.30       27.69      1.24 o
   5   4  17       31.95       32.61      2.38 o
   6   4  17        6.86        4.45      0.94 o
   0   5  17       15.37       10.99      0.63 o
   1   5  17       22.20       18.51      0.58 o
   2   5  17        1.19        1.38      0.37 o
   3   5  17        1.36        2.19      0.39 o
   4   5  17        6.46        7.46      0.74 o
   5   5  17        0.38        1.54      0.70 o
   6   5  17        0.05        0.94      0.92 o
   0   6  17       21.68       21.34      1.38 o
   1   6  17      136.36      128.29      5.33 o
   2   6  17       26.58       25.41      1.64 o
   3   6  17        0.09        0.04      0.49 o
   4   6  17        2.48        2.40      0.72 o
   5   6  17        4.95        7.36      1.55 o
   0   7  17       18.72       13.62      1.91 o
   1   7  17        4.19        4.26      0.82 o
   2   7  17        0.88        3.43      0.91 o
   3   7  17        4.11        4.12      0.86 o
   4   7  17        0.02        1.75      1.21 o
   0   8  17        0.53        1.88      1.07 o
   1   8  17        5.71        6.71      1.17 o
   2   8  17        1.42        2.11      1.11 o
   0   0  18     1920.43     1955.28     62.88 o
   1   0  18       71.14       75.84      1.89 o
   2   0  18       12.83       12.61      0.77 o
   3   0  18        0.32       -0.29      0.94 o
   4   0  18       24.61       23.61      1.01 o
   5   0  18        1.86        1.81      1.08 o
   6   0  18        4.13        3.65      1.09 o
   7   0  18        0.14        1.97      1.54 o
   0   1  18      149.92      159.88      3.67 o
   1   1  18       98.49       95.78      1.77 o
   2   1  18       13.72       12.54      0.48 o
   3   1  18      122.63      123.81      2.42 o
   4   1  18       16.50       14.16      0.65 o
   5   1  18        0.04        0.06      0.76 o
   6   1  18        6.30       11.17      1.24 o
   7   1  18        0.97        3.63      1.16 o
   0   2  18        3.70        5.63      0.67 o
   1   2  18       79.08       66.52      1.33 o
   2   2  18       18.84       13.99      0.61 o
   3   2  18       41.36       37.82      1.11 o
   4   2  18        9.85       12.07      0.54 o
   5   2  18        6.58        8.69      0.94 o
   6   2  18       10.61       15.70      2.04 o
   7   2  18        4.04        4.34      1.02 o
   0   3  18        3.70        4.59      0.60 o
   1   3  18      116.48      103.28      2.12 o
   2   3  18       16.31       14.57      0.66 o
   3   3  18       37.15       35.30      0.91 o
   4   3  18       82.76       69.89      2.57 o
   5   3  18        8.27        7.19      0.97 o
   6   3  18        0.93        2.69      0.92 o
   7   3  18        8.66        9.26      1.60 o
   0   4  18       16.96       16.39      0.81 o
   1   4  18      142.81      143.48      3.15 o
   2   4  18       61.31       56.99      1.44 o
   3   4  18       25.32       23.26      1.05 o
   4   4  18       28.46       27.22      1.46 o
   5   4  18        4.57        3.83      1.05 o
   6   4  18        6.56        7.28      1.22 o
   0   5  18        7.04        8.30      0.68 o
   1   5  18       17.89       18.47      0.82 o
   2   5  18       14.46       14.92      0.77 o
   3   5  18       10.80       10.28      0.70 o
   4   5  18        4.89        4.63      0.70 o
   5   5  18        0.43        2.23      0.74 o
   6   5  18        6.17        6.20      1.53 o
   0   6  18       33.49       33.44      3.30 o
   1   6  18       42.55       38.61      3.09 o
   2   6  18       53.67       57.68      3.92 o
   3   6  18        0.30       -0.64      0.64 o
   4   6  18        6.69        6.07      1.21 o
   5   6  18        0.85        2.30      1.03 o
   0   7  18       34.16       34.02      7.82 o
   1   7  18        1.81        4.01      0.80 o
   2   7  18        7.60        6.05      0.98 o
   3   7  18        6.73        6.73      1.08 o
   4   7  18        4.05        5.80      1.57 o
   0   8  18        6.62        9.76      2.21 o
   1   8  18        3.65        5.53      1.11 o
   1   0  19       17.66       15.92      0.87 o
   2   0  19      127.46      140.46      6.55 o
   3   0  19       34.28       28.80      1.60 o
   4   0  19       26.24       22.35      1.03 o
   5   0  19        2.36        3.46      1.16 o
   6   0  19        0.62       -0.18      1.29 o
   7   0  19        0.63        5.31      1.92 o
   0   1  19       20.62       22.83      0.91 o
   1   1  19      129.12      128.29      2.36 o
   2   1  19       27.09       26.19      1.07 o
   3   1  19        3.27        2.54      0.49 o
   4   1  19       23.25       20.35      1.10 o
   5   1  19        1.74        1.08      0.61 o
   6   1  19       13.00       12.67      1.68 o
   7   1  19        6.10       13.19      2.14 o
   0   2  19       73.83       73.88      2.26 o
   1   2  19       42.30       36.83      1.04 o
   2   2  19       20.73       16.28      0.80 o
   3   2  19        8.56        7.07      0.53 o
   4   2  19       10.11       10.81      0.63 o
   5   2  19       32.42       32.51      2.37 o
   6   2  19        9.21        9.71      1.52 o
   7   2  19        6.92        9.71      1.69 o
   0   3  19      137.51      142.40      4.65 o
   1   3  19       15.33       14.27      0.65 o
   2   3  19       53.56       54.16      1.40 o
   3   3  19       24.31       21.67      1.14 o
   4   3  19        1.60        2.18      0.46 o
   5   3  19       29.60       32.82      2.44 o
   6   3  19        2.33        6.05      1.18 o
   0   4  19        0.01        0.35      0.55 o
   1   4  19        4.98        5.44      0.51 o
   2   4  19      100.15       90.45      3.27 o
   3   4  19       32.43       31.28      1.27 o
   4   4  19        0.31        0.18      0.68 o
   5   4  19        0.03        0.90      0.90 o
   6   4  19        3.87        7.43      1.66 o
   0   5  19        6.41        5.38      0.80 o
   1   5  19       40.07       35.68      1.52 o
   2   5  19       45.39       38.27      2.18 o
   3   5  19        7.23        7.81      0.73 o
   4   5  19        8.73        7.24      1.10 o
   5   5  19        6.47        7.53      1.47 o
   0   6  19        5.11        7.51      1.12 o
   1   6  19       43.49       46.70      3.22 o
   2   6  19       16.53       19.74      2.33 o
   3   6  19        1.91        2.22      0.66 o
   4   6  19        2.35        5.72      1.21 o
   0   7  19       17.15       15.74      3.81 o
   1   7  19       11.78       13.86      1.72 o
   2   7  19       24.26       20.55      2.42 o
   3   7  19        1.03        4.30      1.16 o
   0   0  20        0.27       -0.43      1.50 o
   1   0  20       51.98       49.98      2.18 o
   2   0  20        1.82        3.95      1.06 o
   3   0  20       92.45       78.47      3.45 o
   4   0  20        3.27        5.48      0.64 o
   5   0  20        8.07        9.12      1.39 o
   6   0  20        4.01        4.75      1.68 o
   7   0  20        1.24        7.00      2.13 o
   0   1  20       98.14       99.81      3.53 o
   1   1  20       40.83       38.49      1.46 o
   2   1  20        9.17        6.78      0.66 o
   3   1  20       23.99       25.31      1.37 o
   4   1  20       15.27       18.04      1.00 o
   5   1  20        0.02        2.63      0.92 o
   6   1  20        3.25        3.58      1.05 o
   7   1  20        7.51       10.16      1.79 o
   0   2  20       30.96       30.88      1.46 o
   1   2  20       29.50       31.69      1.12 o
   2   2  20       15.70       11.60      0.80 o
   3   2  20       36.40       30.53      1.20 o
   4   2  20       18.04       17.28      0.98 o
   5   2  20        1.22       -0.81      0.81 o
   6   2  20        7.31        9.60      1.52 o
   0   3  20       68.56       67.12      2.37 o
   1   3  20       42.97       39.46      1.25 o
   2   3  20       15.59       15.77      0.72 o
   3   3  20       16.91       14.68      0.94 o
   4   3  20        5.60        4.61      0.70 o
   5   3  20        1.75        2.15      0.82 o
   6   3  20       17.60       19.66      2.41 o
   0   4  20        4.69        6.64      0.84 o
   1   4  20        4.73        4.67      0.57 o
   2   4  20       37.18       36.01      1.41 o
   3   4  20        1.33        0.88      0.43 o
   4   4  20       10.43       10.75      1.48 o
   5   4  20       17.88       20.51      2.50 o
   6   4  20        7.50       10.22      2.06 o
   0   5  20        3.02        3.06      0.97 o
   1   5  20        6.04        6.05      0.67 o
   2   5  20       20.71       20.76      1.61 o
   3   5  20        1.57        2.07      0.57 o
   4   5  20        5.26        5.91      1.04 o
   5   5  20       20.68       22.18      3.71 o
   0   6  20        2.08        1.38      1.06 o
   1   6  20        9.24        9.71      1.33 o
   2   6  20       15.71       13.19      1.48 o
   3   6  20        2.93        5.48      1.12 o
   4   6  20        2.13        4.17      1.26 o
   0   7  20       13.66       11.35      3.02 o
   1   7  20        6.90        8.17      1.14 o
   2   7  20        3.98        3.83      0.89 o
   1   0  21       32.09       32.77      1.92 o
   2   0  21        6.16        4.97      1.09 o
   3   0  21        8.90        9.65      1.91 o
   4   0  21        6.69        6.64      1.12 o
   5   0  21        0.02        0.82      1.31 o
   6   0  21        0.46        0.21      1.23 o
   0   1  21       62.28       61.31      2.84 o
   1   1  21       68.63       74.04      2.26 o
   2   1  21       20.15       17.40      1.10 o
   3   1  21       18.30       17.97      1.46 o
   4   1  21       28.93       27.45      1.90 o
   5   1  21        0.28        1.67      0.92 o
   6   1  21       10.59       14.85      2.02 o
   0   2  21       23.76       20.47      1.56 o
   1   2  21        7.48        8.80      0.81 o
   2   2  21       14.17       16.14      0.98 o
   3   2  21        4.17        6.25      0.70 o
   4   2  21        5.96        2.85      0.98 o
   5   2  21        5.19        6.16      1.17 o
   6   2  21       10.03       13.72      1.91 o
   0   3  21        1.23       -0.18      1.15 o
   1   3  21       55.79       53.16      2.71 o
   2   3  21       23.42       18.70      1.18 o
   3   3  21        6.60        7.71      0.70 o
   4   3  21        3.20        2.19      0.78 o
   5   3  21       10.26       13.09      1.74 o
   6   3  21        2.90        4.55      1.20 o
   0   4  21       12.11       12.54      1.38 o
   1   4  21       36.68       33.03      1.61 o
   2   4  21        4.02        4.23      0.69 o
   3   4  21        1.84        1.47      0.71 o
   4   4  21       17.43       19.94      2.43 o
   5   4  21       20.91       23.92      2.88 o
   0   5  21        4.35        5.85      1.16 o
   1   5  21       15.80       16.65      1.22 o
   2   5  21       19.75       17.97      2.19 o
   3   5  21        9.44        9.54      1.29 o
   4   5  21        6.68        6.71      1.08 o
   5   5  21        7.70       11.20      2.09 o
   0   6  21        0.28        0.10      1.05 o
   1   6  21        4.81        4.30      0.86 o
   2   6  21        5.16        3.31      0.86 o
   3   6  21       13.35       12.99      2.25 o
   0   7  21        0.08        3.10      1.66 o
   1   7  21        0.50        1.38      0.86 o
   2   7  21        7.28        5.87      1.12 o
   0   0  22       48.13       41.53      3.09 o
   1   0  22       39.06       36.01      2.01 o
   2   0  22       43.62       35.90      2.77 o
   3   0  22       10.52        8.59      1.22 o
   4   0  22        0.14        0.92      1.23 o
   5   0  22        1.07        3.07      1.48 o
   6   0  22        0.05       -0.64      1.54 o
   0   1  22       29.77       26.70      1.78 o
   1   1  22        2.32        5.33      0.84 o
   2   1  22       13.39       15.81      1.12 o
   3   1  22        0.83        0.92      0.80 o
   4   1  22        2.07        4.65      0.86 o
   5   1  22        7.06        8.48      1.35 o
   6   1  22        9.99       17.97      2.76 o
   0   2  22       88.98       85.18      3.76 o
   1   2  22        3.63        3.31      0.76 o
   2   2  22        9.06        7.78      0.91 o
   3   2  22        1.39        0.78      0.76 o
   4   2  22        2.23        3.27      0.79 o
   5   2  22        6.27        7.07      1.23 o
   6   2  22       26.13       32.72      4.61 o
   0   3  22       29.82       22.40      2.06 o
   1   3  22       30.05       24.77      1.49 o
   2   3  22        4.05        4.23      0.65 o
   3   3  22        6.08        6.16      0.94 o
   4   3  22        5.03        8.04      1.28 o
   5   3  22        3.79        3.67      0.97 o
   0   4  22        0.49        3.67      1.14 o
   1   4  22       15.91       18.31      1.51 o
   2   4  22       24.75       24.19      1.92 o
   3   4  22        5.65        7.83      1.37 o
   4   4  22       10.74        8.96      1.33 o
   5   4  22       14.35       15.45      2.35 o
   0   5  22        2.05        3.43      1.18 o
   1   5  22        4.16        3.18      0.82 o
   2   5  22        2.53        2.18      0.80 o
   3   5  22        0.16        1.68      0.76 o
   4   5  22        7.11        8.11      1.47 o
   0   6  22        2.24        2.85      1.27 o
   1   6  22        2.78        1.52      0.74 o
   2   6  22       18.40       14.44      1.86 o
   3   6  22        1.75        1.88      1.07 o
   1   0  23       17.19       13.59      1.64 o
   2   0  23       26.51       28.65      2.42 o
   3   0  23        5.38        4.43      1.34 o
   4   0  23       36.04       42.00      4.28 o
   5   0  23        0.94        1.78      1.27 o
   6   0  23        3.72        9.48      2.51 o
   0   1  23        0.92        2.39      0.92 o
   1   1  23       16.25       16.39      1.25 o
   2   1  23        1.61        2.57      0.84 o
   3   1  23        6.80        9.10      1.12 o
   4   1  23        2.69        3.74      1.05 o
   5   1  23        0.70        1.85      1.11 o
   6   1  23       11.66       14.37      2.23 o
   0   2  23        2.94        4.28      1.24 o
   1   2  23       11.88       11.78      1.06 o
   2   2  23       11.83       12.80      1.10 o
   3   2  23       15.81       16.69      1.44 o
   4   2  23       14.33       14.30      1.88 o
   5   2  23       15.98       18.20      2.28 o
   0   3  23        6.81        7.38      1.30 o
   1   3  23       21.11       20.84      1.70 o
   2   3  23       11.10        7.31      0.83 o
   3   3  23       10.81       12.57      1.70 o
   4   3  23        7.48        9.68      1.46 o
   5   3  23        5.50        8.40      1.58 o
   0   4  23        8.75        8.80      1.51 o
   1   4  23        4.68        5.19      0.89 o
   2   4  23        4.67        4.63      0.97 o
   3   4  23        1.07        4.97      1.01 o
   4   4  23        5.56        6.48      1.20 o
   0   5  23        0.18        0.78      1.06 o
   1   5  23        1.38        1.07      0.84 o
   2   5  23        1.72        1.76      0.79 o
   3   5  23        9.03        8.19      1.32 o
   0   6  23        0.32        3.79      1.27 o
   1   6  23       20.32       19.50      2.80 o
   2   6  23       20.26       19.30      2.82 o
   0   0  24      132.87      128.29     12.31 o
   1   0  24       15.31       13.09      1.61 o
   2   0  24       51.49       46.89      4.71 o
   3   0  24       23.61       28.75      3.11 o
   4   0  24        1.14        2.09      1.52 o
   5   0  24        0.57        4.25      1.68 o
   0   1  24       11.79       11.91      1.53 o
   1   1  24        6.31        5.76      0.91 o
   2   1  24       10.99       11.02      1.20 o
   3   1  24        6.49        6.52      1.04 o
   4   1  24        3.37        5.46      1.14 o
   5   1  24       10.64       13.62      1.94 o
   0   2  24        8.82        7.31      1.42 o
   1   2  24        4.32        4.82      0.83 o
   2   2  24        7.06        8.27      1.04 o
   3   2  24        2.37        5.17      1.05 o
   4   2  24        1.30        5.40      1.20 o
   5   2  24        1.95        3.12      1.18 o
   0   3  24        0.04        0.02      1.20 o
   1   3  24        6.84        5.91      0.95 o
   2   3  24        1.42        3.14      0.93 o
   3   3  24       10.56       11.54      1.63 o
   4   3  24       17.81       21.25      2.59 o
   0   4  24        2.76        6.27      1.56 o
   1   4  24       14.66       14.68      1.87 o
   2   4  24       10.57       13.26      1.75 o
   3   4  24        0.25        1.00      0.88 o
   4   4  24        9.19        8.93      1.57 o
   0   5  24        2.05        4.26      1.40 o
   1   5  24        2.12        1.75      0.84 o
   2   5  24        7.32       10.22      1.48 o
   3   5  24        3.98        6.25      1.31 o
   0   6  24        1.10        1.60      1.17 o
   1   6  24        5.51        6.39      1.49 o
   1   0  25       22.88       29.53      3.20 o
   2   0  25       13.78       13.19      1.94 o
   3   0  25        0.05        0.16      1.32 o
   4   0  25        0.53        2.87      1.32 o
   5   0  25        0.00        3.88      1.78 o
   0   1  25       20.52       25.04      2.85 o
   1   1  25       11.43       15.31      1.38 o
   2   1  25        4.08        4.55      0.93 o
   3   1  25        6.17        5.36      1.17 o
   4   1  25       19.23       21.72      2.70 o
   5   1  25        3.32        6.07      1.38 o
   0   2  25        0.69        2.19      1.06 o
   1   2  25        2.65        3.14      0.83 o
   2   2  25        4.86        6.39      1.17 o
   3   2  25        0.20        1.47      0.90 o
   4   2  25        1.83        2.11      1.09 o
   0   3  25        7.05        7.43      1.75 o
   1   3  25        0.76        2.05      0.78 o
   2   3  25        4.06        3.79      0.94 o
   3   3  25       13.19       15.63      2.04 o
   4   3  25        5.12        8.77      1.69 o
   0   4  25        9.67       10.52      2.14 o
   1   4  25        6.89        9.99      1.46 o
   2   4  25        9.28        9.43      1.45 o
   3   4  25       16.03       20.63      3.00 o
   0   5  25        1.73        1.98      1.33 o
   1   5  25        7.36        8.40      1.50 o
   2   5  25        1.07       -0.55      0.90 o
   0   0  26      106.87      124.82     16.70 o
   1   0  26        2.54        5.50      1.68 o
   2   0  26        0.02        0.66      0.98 o
   3   0  26        3.58        5.76      1.70 o
   4   0  26        0.42        1.72      1.56 o
   0   1  26       22.83       28.94      3.22 o
   1   1  26        1.26        0.74      0.87 o
   2   1  26        5.21        6.03      1.24 o
   3   1  26       17.17       19.94      2.47 o
   4   1  26        1.33        5.13      1.33 o
   0   2  26        0.13        4.12      1.38 o
   1   2  26        4.22        4.90      1.12 o
   2   2  26        5.59        5.44      1.18 o
   3   2  26       19.04       18.35      2.33 o
   4   2  26        6.07        5.83      1.40 o
   0   3  26        2.76        3.57      1.51 o
   1   3  26        1.73        3.06      1.03 o
   2   3  26        1.59        1.78      0.91 o
   3   3  26        8.48       10.22      1.79 o
   0   4  26        0.09        4.38      1.61 o
   1   4  26        1.49        2.13      0.96 o
   2   4  26        3.26        2.43      1.04 o
   0   5  26        2.99        6.57      2.00 o
   1   0  27        5.47        3.01      1.26 o
   2   0  27        0.32        2.93      1.53 o
   3   0  27        0.02        2.36      1.70 o
   4   0  27        4.25        6.66      2.10 o
   0   1  27       14.54       17.66      3.05 o
   1   1  27       10.59       10.22      1.51 o
   2   1  27        4.79       11.35      1.71 o
   3   1  27        5.19        8.59      1.51 o
   4   1  27        2.80        2.01      1.09 o
   0   2  27        9.66       10.43      2.28 o
   1   2  27        2.66        5.59      1.20 o
   2   2  27        9.45       13.16      2.17 o
   3   2  27        0.32        0.06      1.09 o
   0   3  27        2.26        4.61      1.77 o
   1   3  27        0.71        3.04      1.11 o
   2   3  27        6.31        9.37      1.66 o
   3   3  27        9.02       12.45      2.08 o
   0   4  27       11.46       12.48      2.82 o
   1   4  27        1.66        5.94      1.39 o
   0   0  28       17.23       11.85      3.55 o
   1   0  28       15.90       23.79      4.20 o
   2   0  28        1.48        5.33      1.86 o
   3   0  28       12.93       14.78      3.41 o
   0   1  28        6.05        9.48      2.20 o
   1   1  28        7.40        7.00      1.27 o
   2   1  28       15.34       20.47      3.07 o
   3   1  28        0.09        2.60      1.12 o
   0   2  28        0.19        4.38      1.80 o
   1   2  28        3.03        6.39      1.35 o
   2   2  28        1.54        3.86      1.30 o
   0   3  28        0.82        2.19      1.66 o
   1   3  28        7.99        9.88      1.82 o
   1   0  29       18.77       16.46      3.64 o
   2   0  29        3.73        8.77      2.41 o
   0   1  29        1.19        5.11      1.94 o
   1   1  29        1.75        3.92      1.29 o
   2   1  29        0.62        3.79      1.29 o
   0   2  29        0.38       -1.27      1.46 o
   1   2  29        2.10        5.02      1.32 o
 
